# Supplementary material for: A High Temperature-Dependent Mitochondrial Lipase EXTRA GLUME1 Promotes Floral Phenotypic Robustness against Temperature Fluctuation in Rice (Oryza sativa L.)
Source: PLoS Genet. 2016 Jul 1;12(7):e1006152. doi: 10.1371/journal.pgen.1006152 (PMC4930220; doi:10.1371/journal.pgen.1006152)
Supplement: S1 Table — (XLSX) [file pgen.1006152.s015.xlsx]

## Sheet: Sheet1
	Table S1. Descriptions of variable phenotypes of eg1 alleles.
	Variable Phenotype	Phenotypic Description
	Wl	WT-like, spikelet without any floral disturbance
	eg	Extra glume, spikelet with one extra lemma-like glume generating between palea and empty glume
	pl	Palea to lemma, spikelet with palea transformed into a lemma-like organ
	sp	Smaller palea, spikelet with shorter, thinner and transparent palea
	le	Long empty glume, spikelet with one/two empty glumes longer than half of lemma/palea
	rs	Reiterated spikelets, spikelet with disturbed floral meristem of inner three whorls, always replaced by immature inflorescence or glume primordia or stopped growing point
	2eg	Two empty glumes, spikelet with two empty glumes in one side (in eg1-4~-6)
