# Supplementary material for: A High Temperature-Dependent Mitochondrial Lipase EXTRA GLUME1 Promotes Floral Phenotypic Robustness against Temperature Fluctuation in Rice (Oryza sativa L.)
Source: PLoS Genet. 2016 Jul 1;12(7):e1006152. doi: 10.1371/journal.pgen.1006152 (PMC4930220; doi:10.1371/journal.pgen.1006152)
Supplement: S2 Table — (XLSX) [file pgen.1006152.s016.xlsx]

## Sheet: Sheet1
	Table S2. Differences of PLACE elements in the 4 kb promoters of EG1 in different genetic backgrounds.
	Genetic background	Dec/Inc	Element name	Core sequence	Site (before ATG)	Numbers of dec/inc elements	Numbers of remaining elements	Description	Reference
	japonica	Decrease	GT1CONSENSUS	GRWAAW	-1855	2	29	Consensus GT-1 binding site in many light-regulated genes, e.g., RBCS from many species, PHYA from oat and rice, spinach RCA and PETA, and bean CHS15; R=A/G; W=A/T; For a compilation of related GT elements and factors; GT-1 can stabilize the TFIIA-TBP-DNA (TATA box) complex; The activation mechanism of GT-1 may be achieved through direct interaction between TFIIA and GT-1; Binding of GT-1-like fa…	Terzaghi and Cashmore., 1995; Villain et al., 1996; Le et al., 1999; Buchel et al., 1999; Zhou., 1999
			GT1GMSCAM4	GAAAAA	-1855	1	13	GT-1 motif" found in the promoter of soybean (Glycine max) CaM isoform, SCaM-4; Plays a role in pathogen- and salt-induced SCaM-4 gene expression	Park et al., 2004
			PYRIMIDINEBOXHVEPB1	TTTTTTCC	-2425	1	0	"Pyrimidine box" found in the barley (H.v.) EPB-1 (cysteine proteinase) gene promoter; Located between -120 to -113; Required for GA induction	Cercos et al., 1999
	indica-type1	Decrease	ANAERO2CONSENSUS	AGCAGC	-1030	1	2	One of 16 motifs found in silico in promoters of 13 anaerobic genes involved in the ermentative pathway	Mohanty et al., 2005
			NODCON2GM	CTCTT	-1214	1	16	Putative nodulin consensus sequences	Sandal et al., 1987; Stougaard et al., 1990
			OSE2ROOTNODULE	CTCTT	-1214	1	16	One of the consensus sequence motifs of organ-specific elements, (OSE) characteristic of the promoters activated in infected cells of root nodules	Vieweg et al., 2004; Fehlberg et al., 2005
		Increase	DPBFCOREDCDC3	ACACNNG	-1789	1	6	A novel class of bZIP transcription factors, DPBF-1 and 2 (Dc3 promoter-binding factor-1 and 2) binding core sequence; Found in the carrot (D.c.) Dc3 gene promoter; Dc3 expression is normally embryo-specific, and also can be induced by ABA	Kim et al., 1997; Finkelstein and Lynch., 2000; Lopez-Molina and Chua et al., 2000
	indica-type2	Decrease	GCCCORE	GCCGCC	-1022	1	2	Core of GCC-box found in many pathogen-responsive genes such as PDF1.2, Thi2.1, and PR4; Has been shown to function as ethylene-responsive element; Appears to play important roles in regulating jasmonate-responsive gene expression; Tomato Pti4 (ERF) regulates defence-related gene expression via GCC box and non-GCC box cis elements (Myb1 (GTTAGTT) and G-box(CACGTG))	Brown et al., 2003; Chakravarthy et al., 2003
			MYBCORE	CNGTTR	-2112	1	17	Binding site for all animal MYB and at least two plant MYB proteins ATMYB1 and ATMYB2, both isolated from Arabidopsis; ATMYB2 is involved in regulation of genes that are responsive to water stress in Arabidopsis; A petunia MYB protein (MYB.Ph3) is involved in regulation of flavonoid biosynthesis	Luscher et al., 1990; Luscher and Eiseman., 1990; Urao et al., 1993; Solano et al., 1995
		Increase	BIHD1OS	TGTCA	-3366	1	9	Rice BELL homeodomain transcriptionfactor binding site	Luo et al., 2005
			WRKY71OS	TGAC	-1171	1	34	"A core of TGAC-containing W-box" of, e.g., Amy32b promoter; Binding site of rice WRKY71, a transcriptional repressor of the gibberellin signaling pathway; Parsley WRKY proteins bind specifically to TGAC-containing W box elements within the Pathogenesis-Related Class10 (PR-10) genes	Zhang et al., 2004; Xie et al., 2005; Eulgem et al.,1999; Eulgem et al., 2000
