# Supplementary material for: A High Temperature-Dependent Mitochondrial Lipase EXTRA GLUME1 Promotes Floral Phenotypic Robustness against Temperature Fluctuation in Rice (Oryza sativa L.)
Source: PLoS Genet. 2016 Jul 1;12(7):e1006152. doi: 10.1371/journal.pgen.1006152 (PMC4930220; doi:10.1371/journal.pgen.1006152)
Supplement: S3 Table — (XLSX) [file pgen.1006152.s017.xlsx]

## Sheet: Sheet1
		Table S3. Temperature-related cis-regulatory elements in the 2 kb promoter of EG1
		Pathway	Low temperature		Heat shock
		Element Name	LTRECOREATCOR15	MYCCONSENSUSAT	CCAATBOX1
		Core sequence	CCGAC	CANNTG	CCAAT
		Numbers in EG1 promoter	1	10	4
		Description	Core of low temperature responsive element (LTRE) of cor15a gene in Arabidopsis; A portion of repeat-C (C-repeat), TGGCCGAC, which is repeated twice in cor15a promoter; ABA responsiveness; Involved in cold induction of BN115 gene from winter Brassica napus; Light signaling mediated by phytochrome is necessary for cold- or drought- induced gene expression through the C/DRE in Arabidopsis.	MYC recognition site found in the promoters of the dehydration-responsive gene RD22 and many other genes in Arabidopsis; Binding site of ATMYC2 (previously known as rd22BP1); N=A/T/G/C; MYC recognition sequence in CBF3 promoter; Binding site of ICE1 (inducer of CBF expression 1) that regulates the transcription of CBF/DREB1 genes in the cold in Arabidopsis; This sequence is also known as RRE (R r…	Common sequence found in the 5'-non-coding regions of eukaryotic genes; "CCAAT box" found in the promoter of Heat Shock Protein genes; Located immediately upstream from the most distal HSE of the promoter; "CCAAT box" act cooperatively with HSEs to increase the HSE promoter activity.
		Reference	Jiang et al., 1996;Kim et al., 2002; Baker et al., 1994; Jiang et al., 1996	Abe et al., 2003; Chinnusamy et al., 2003; Chinnusamy et al., 2004; Oh et al., 2005	Haralampidis et al., 2002; Rieping and Schoffl, 1992
		Reference	Jiang et al., 1996;Kim et al., 2002; Baker et al., 1994	Abe et al., 2003; Chinnusamy et al., 2003; Chinnusamy et al., 2004; Oh et al., 2005	Haralampidis et al., 2002; Rieping and Schoffl, 1992
