# Supplementary material for: A High Temperature-Dependent Mitochondrial Lipase EXTRA GLUME1 Promotes Floral Phenotypic Robustness against Temperature Fluctuation in Rice (Oryza sativa L.)
Source: PLoS Genet. 2016 Jul 1;12(7):e1006152. doi: 10.1371/journal.pgen.1006152 (PMC4930220; doi:10.1371/journal.pgen.1006152)
Supplement: S4 Table — (XLSX) [file pgen.1006152.s018.xlsx]

## Sheet: G-specific genes in WT
LOC_Os01g01019
LOC_Os01g01030
LOC_Os01g01040
LOC_Os01g01050
LOC_Os01g01070
LOC_Os01g01080
LOC_Os01g01120
LOC_Os01g01150
LOC_Os01g01190
LOC_Os01g01295
LOC_Os01g01302
LOC_Os01g01350
LOC_Os01g01369
LOC_Os01g01390
LOC_Os01g01410
LOC_Os01g01420
LOC_Os01g01430
LOC_Os01g01450
LOC_Os01g01520
LOC_Os01g01600
LOC_Os01g01610
LOC_Os01g01620
LOC_Os01g01670
LOC_Os01g01740
LOC_Os01g01790
LOC_Os01g01830
LOC_Os01g01870
LOC_Os01g01940
LOC_Os01g01960
LOC_Os01g02040
LOC_Os01g02070
LOC_Os01g02090
LOC_Os01g02170
LOC_Os01g02200
LOC_Os01g02290
LOC_Os01g02310
LOC_Os01g02400
LOC_Os01g02680
LOC_Os01g02690
LOC_Os01g02700
LOC_Os01g02760
LOC_Os01g02800
LOC_Os01g02830
LOC_Os01g02870
LOC_Os01g02920
LOC_Os01g02940
LOC_Os01g03020
LOC_Os01g03030
LOC_Os01g03060
LOC_Os01g03070
LOC_Os01g03090
LOC_Os01g03110
LOC_Os01g03144
LOC_Os01g03190
LOC_Os01g03429
LOC_Os01g03464
LOC_Os01g03500
LOC_Os01g03510
LOC_Os01g03570
LOC_Os01g03650
LOC_Os01g03680
LOC_Os01g03760
LOC_Os01g03950
LOC_Os01g04010
LOC_Os01g04030
LOC_Os01g04190
LOC_Os01g04200
LOC_Os01g04230
LOC_Os01g04260
LOC_Os01g04380
LOC_Os01g04450
LOC_Os01g04570
LOC_Os01g04600
LOC_Os01g04630
LOC_Os01g04640
LOC_Os01g04650
LOC_Os01g04660
LOC_Os01g04710
LOC_Os01g04720
LOC_Os01g04730
LOC_Os01g04814
LOC_Os01g04880
LOC_Os01g04900
LOC_Os01g04910
LOC_Os01g04920
LOC_Os01g04930
LOC_Os01g04990
LOC_Os01g05010
LOC_Os01g05060
LOC_Os01g05064
LOC_Os01g05070
LOC_Os01g05090
LOC_Os01g05130
LOC_Os01g05170
LOC_Os01g05210
LOC_Os01g05250
LOC_Os01g05310
LOC_Os01g05420
LOC_Os01g05470
LOC_Os01g05490
LOC_Os01g05540
LOC_Os01g05560
LOC_Os01g05600
LOC_Os01g05610
LOC_Os01g05620
LOC_Os01g05630
LOC_Os01g05670
LOC_Os01g05680
LOC_Os01g05694
LOC_Os01g05730
LOC_Os01g05744
LOC_Os01g05790
LOC_Os01g05800
LOC_Os01g05830
LOC_Os01g05900
LOC_Os01g05960
LOC_Os01g05970
LOC_Os01g06000
LOC_Os01g06010
LOC_Os01g06140
LOC_Os01g06290
LOC_Os01g06470
LOC_Os01g06490
LOC_Os01g06550
LOC_Os01g06660
LOC_Os01g06876
LOC_Os01g06920
LOC_Os01g07070
LOC_Os01g07130
LOC_Os01g07200
LOC_Os01g07310
LOC_Os01g07360
LOC_Os01g07370
LOC_Os01g07390
LOC_Os01g07400
LOC_Os01g07410
LOC_Os01g07490
LOC_Os01g07500
LOC_Os01g07540
LOC_Os01g07590
LOC_Os01g07630
LOC_Os01g07700
LOC_Os01g07750
LOC_Os01g07760
LOC_Os01g07770
LOC_Os01g07800
LOC_Os01g07810
LOC_Os01g07850
LOC_Os01g07890
LOC_Os01g07910
LOC_Os01g07940
LOC_Os01g08010
LOC_Os01g08090
LOC_Os01g08100
LOC_Os01g08150
LOC_Os01g08190
LOC_Os01g08200
LOC_Os01g08220
LOC_Os01g08270
LOC_Os01g08340
LOC_Os01g08400
LOC_Os01g08420
LOC_Os01g08450
LOC_Os01g08460
LOC_Os01g08550
LOC_Os01g08580
LOC_Os01g08590
LOC_Os01g08650
LOC_Os01g08680
LOC_Os01g08690
LOC_Os01g08770
LOC_Os01g08800
LOC_Os01g08830
LOC_Os01g08850
LOC_Os01g08860
LOC_Os01g08970
LOC_Os01g09000
LOC_Os01g09010
LOC_Os01g09020
LOC_Os01g09246
LOC_Os01g09320
LOC_Os01g09420
LOC_Os01g09430
LOC_Os01g09450
LOC_Os01g09510
LOC_Os01g09540
LOC_Os01g09560
LOC_Os01g09570
LOC_Os01g09580
LOC_Os01g09670
LOC_Os01g09830
LOC_Os01g09850
LOC_Os01g09860
LOC_Os01g09880
LOC_Os01g09890
LOC_Os01g10110
LOC_Os01g10150
LOC_Os01g10250
LOC_Os01g10290
LOC_Os01g10350
LOC_Os01g10400
LOC_Os01g10430
LOC_Os01g10450
LOC_Os01g10580
LOC_Os01g10610
LOC_Os01g10630
LOC_Os01g10680
LOC_Os01g10690
LOC_Os01g10790
LOC_Os01g10800
LOC_Os01g10820
LOC_Os01g10840
LOC_Os01g10890
LOC_Os01g10900
LOC_Os01g10930
LOC_Os01g11040
LOC_Os01g11230
LOC_Os01g11240
LOC_Os01g11550
LOC_Os01g11590
LOC_Os01g11710
LOC_Os01g11810
LOC_Os01g11860
LOC_Os01g11900
LOC_Os01g11920
LOC_Os01g11952
LOC_Os01g11960
LOC_Os01g12110
LOC_Os01g12200
LOC_Os01g12230
LOC_Os01g12260
LOC_Os01g12304
LOC_Os01g12390
LOC_Os01g12420
LOC_Os01g12460
LOC_Os01g12464
LOC_Os01g12480
LOC_Os01g12530
LOC_Os01g12550
LOC_Os01g12560
LOC_Os01g12660
LOC_Os01g12670
LOC_Os01g12710
LOC_Os01g12720
LOC_Os01g12730
LOC_Os01g12800
LOC_Os01g12810
LOC_Os01g12820
LOC_Os01g12880
LOC_Os01g12890
LOC_Os01g12900
LOC_Os01g13060
LOC_Os01g13130
LOC_Os01g13160
LOC_Os01g13170
LOC_Os01g13190
LOC_Os01g13210
LOC_Os01g13260
LOC_Os01g13320
LOC_Os01g13404
LOC_Os01g13420
LOC_Os01g13460
LOC_Os01g13520
LOC_Os01g13530
LOC_Os01g13550
LOC_Os01g13660
LOC_Os01g13730
LOC_Os01g13760
LOC_Os01g13800
LOC_Os01g13940
LOC_Os01g14050
LOC_Os01g14100
LOC_Os01g14140
LOC_Os01g14514
LOC_Os01g14590
LOC_Os01g14720
LOC_Os01g14790
LOC_Os01g14820
LOC_Os01g14830
LOC_Os01g14860
LOC_Os01g14920
LOC_Os01g14950
LOC_Os01g15010
LOC_Os01g15029
LOC_Os01g15039
LOC_Os01g15110
LOC_Os01g15260
LOC_Os01g15290
LOC_Os01g15310
LOC_Os01g15460
LOC_Os01g15480
LOC_Os01g15490
LOC_Os01g15530
LOC_Os01g15580
LOC_Os01g15630
LOC_Os01g15770
LOC_Os01g15780
LOC_Os01g15790
LOC_Os01g15830
LOC_Os01g15840
LOC_Os01g15860
LOC_Os01g15979
LOC_Os01g16020
LOC_Os01g16030
LOC_Os01g16080
LOC_Os01g16090
LOC_Os01g16110
LOC_Os01g16180
LOC_Os01g16200
LOC_Os01g16220
LOC_Os01g16240
LOC_Os01g16260
LOC_Os01g16290
LOC_Os01g16340
LOC_Os01g16350
LOC_Os01g16354
LOC_Os01g16414
LOC_Os01g16450
LOC_Os01g16510
LOC_Os01g16520
LOC_Os01g16540
LOC_Os01g16550
LOC_Os01g16650
LOC_Os01g16670
LOC_Os01g16850
LOC_Os01g16860
LOC_Os01g16890
LOC_Os01g16900
LOC_Os01g16930
LOC_Os01g16970
LOC_Os01g17000
LOC_Os01g17010
LOC_Os01g17020
LOC_Os01g17150
LOC_Os01g17180
LOC_Os01g17190
LOC_Os01g17214
LOC_Os01g17240
LOC_Os01g17250
LOC_Os01g17320
LOC_Os01g17402
LOC_Os01g17430
LOC_Os01g17470
LOC_Os01g18050
LOC_Os01g18070
LOC_Os01g18100
LOC_Os01g18170
LOC_Os01g18210
LOC_Os01g18220
LOC_Os01g18240
LOC_Os01g18320
LOC_Os01g18490
LOC_Os01g18640
LOC_Os01g18670
LOC_Os01g18850
LOC_Os01g18860
LOC_Os01g18880
LOC_Os01g19170
LOC_Os01g19370
LOC_Os01g19380
LOC_Os01g19390
LOC_Os01g19400
LOC_Os01g19450
LOC_Os01g19470
LOC_Os01g19490
LOC_Os01g19548
LOC_Os01g19740
LOC_Os01g19760
LOC_Os01g20720
LOC_Os01g20840
LOC_Os01g20940
LOC_Os01g21180
LOC_Os01g21410
LOC_Os01g21520
LOC_Os01g21560
LOC_Os01g21850
LOC_Os01g21860
LOC_Os01g21940
LOC_Os01g21960
LOC_Os01g22000
LOC_Os01g22010
LOC_Os01g22336
LOC_Os01g22370
LOC_Os01g22380
LOC_Os01g22490
LOC_Os01g22510
LOC_Os01g22520
LOC_Os01g22660
LOC_Os01g22870
LOC_Os01g22954
LOC_Os01g22990
LOC_Os01g23380
LOC_Os01g23610
LOC_Os01g23640
LOC_Os01g24020
LOC_Os01g24480
LOC_Os01g24980
LOC_Os01g25320
LOC_Os01g25370
LOC_Os01g25386
LOC_Os01g25600
LOC_Os01g25610
LOC_Os01g26000
LOC_Os01g26020
LOC_Os01g26039
LOC_Os01g26920
LOC_Os01g26970
LOC_Os01g27020
LOC_Os01g27150
LOC_Os01g27210
LOC_Os01g27260
LOC_Os01g27590
LOC_Os01g27650
LOC_Os01g27720
LOC_Os01g27730
LOC_Os01g27750
LOC_Os01g27860
LOC_Os01g27880
LOC_Os01g27940
LOC_Os01g28150
LOC_Os01g28540
LOC_Os01g28680
LOC_Os01g28690
LOC_Os01g29280
LOC_Os01g29430
LOC_Os01g29469
LOC_Os01g31220
LOC_Os01g31370
LOC_Os01g31610
LOC_Os01g32080
LOC_Os01g32090
LOC_Os01g32184
LOC_Os01g32280
LOC_Os01g32300
LOC_Os01g32350
LOC_Os01g32380
LOC_Os01g32560
LOC_Os01g32640
LOC_Os01g32660
LOC_Os01g32730
LOC_Os01g32750
LOC_Os01g32790
LOC_Os01g32800
LOC_Os01g32830
LOC_Os01g33000
LOC_Os01g33030
LOC_Os01g33040
LOC_Os01g33050
LOC_Os01g33060
LOC_Os01g33070
LOC_Os01g33090
LOC_Os01g33204
LOC_Os01g33400
LOC_Os01g33490
LOC_Os01g33514
LOC_Os01g33784
LOC_Os01g33800
LOC_Os01g33950
LOC_Os01g34080
LOC_Os01g34190
LOC_Os01g34390
LOC_Os01g34610
LOC_Os01g34614
LOC_Os01g34670
LOC_Os01g34700
LOC_Os01g34790
LOC_Os01g35040
LOC_Os01g35050
LOC_Os01g35580
LOC_Os01g35850
LOC_Os01g35860
LOC_Os01g36070
LOC_Os01g36540
LOC_Os01g36610
LOC_Os01g36620
LOC_Os01g36630
LOC_Os01g36860
LOC_Os01g36870
LOC_Os01g37110
LOC_Os01g37490
LOC_Os01g37560
LOC_Os01g37670
LOC_Os01g37790
LOC_Os01g37800
LOC_Os01g37810
LOC_Os01g37820
LOC_Os01g37832
LOC_Os01g37960
LOC_Os01g38229
LOC_Os01g38480
LOC_Os01g38500
LOC_Os01g38510
LOC_Os01g38580
LOC_Os01g38610
LOC_Os01g38620
LOC_Os01g38950
LOC_Os01g38980
LOC_Os01g39000
LOC_Os01g39010
LOC_Os01g39020
LOC_Os01g39070
LOC_Os01g39100
LOC_Os01g39134
LOC_Os01g39250
LOC_Os01g39270
LOC_Os01g39290
LOC_Os01g39310
LOC_Os01g39630
LOC_Os01g39670
LOC_Os01g39680
LOC_Os01g39790
LOC_Os01g39840
LOC_Os01g40050
LOC_Os01g40094
LOC_Os01g40110
LOC_Os01g40340
LOC_Os01g40470
LOC_Os01g40570
LOC_Os01g40590
LOC_Os01g40620
LOC_Os01g40630
LOC_Os01g40640
LOC_Os01g40670
LOC_Os01g40680
LOC_Os01g40700
LOC_Os01g40750
LOC_Os01g40840
LOC_Os01g40980
LOC_Os01g41000
LOC_Os01g41010
LOC_Os01g41030
LOC_Os01g41040
LOC_Os01g41210
LOC_Os01g41260
LOC_Os01g41270
LOC_Os01g41310
LOC_Os01g41530
LOC_Os01g41610
LOC_Os01g41640
LOC_Os01g41650
LOC_Os01g41660
LOC_Os01g41780
LOC_Os01g41810
LOC_Os01g41870
LOC_Os01g42000
LOC_Os01g42010
LOC_Os01g42040
LOC_Os01g42070
LOC_Os01g42120
LOC_Os01g42190
LOC_Os01g42260
LOC_Os01g42280
LOC_Os01g42294
LOC_Os01g42350
LOC_Os01g42380
LOC_Os01g42430
LOC_Os01g42470
LOC_Os01g42480
LOC_Os01g42490
LOC_Os01g42500
LOC_Os01g42510
LOC_Os01g42620
LOC_Os01g42650
LOC_Os01g42700
LOC_Os01g42710
LOC_Os01g42820
LOC_Os01g42850
LOC_Os01g42960
LOC_Os01g42970
LOC_Os01g42980
LOC_Os01g42990
LOC_Os01g43010
LOC_Os01g43020
LOC_Os01g43050
LOC_Os01g43060
LOC_Os01g43070
LOC_Os01g43090
LOC_Os01g43330
LOC_Os01g43360
LOC_Os01g43370
LOC_Os01g43390
LOC_Os01g43420
LOC_Os01g43580
LOC_Os01g43710
LOC_Os01g43750
LOC_Os01g43910
LOC_Os01g43950
LOC_Os01g44040
LOC_Os01g44069
LOC_Os01g44220
LOC_Os01g44230
LOC_Os01g44394
LOC_Os01g45020
LOC_Os01g45040
LOC_Os01g45370
LOC_Os01g45380
LOC_Os01g45450
LOC_Os01g45570
LOC_Os01g45640
LOC_Os01g45720
LOC_Os01g45750
LOC_Os01g45760
LOC_Os01g45880
LOC_Os01g45910
LOC_Os01g45960
LOC_Os01g45970
LOC_Os01g46020
LOC_Os01g46070
LOC_Os01g46200
LOC_Os01g46230
LOC_Os01g46240
LOC_Os01g46290
LOC_Os01g46350
LOC_Os01g46470
LOC_Os01g46500
LOC_Os01g46510
LOC_Os01g46570
LOC_Os01g46580
LOC_Os01g46600
LOC_Os01g46610
LOC_Os01g46710
LOC_Os01g46720
LOC_Os01g46750
LOC_Os01g46810
LOC_Os01g46840
LOC_Os01g46926
LOC_Os01g46932
LOC_Os01g46950
LOC_Os01g46970
LOC_Os01g47130
LOC_Os01g47180
LOC_Os01g47256
LOC_Os01g47340
LOC_Os01g47350
LOC_Os01g47410
LOC_Os01g47430
LOC_Os01g47460
LOC_Os01g47530
LOC_Os01g47560
LOC_Os01g47600
LOC_Os01g47630
LOC_Os01g47710
LOC_Os01g47740
LOC_Os01g47770
LOC_Os01g47780
LOC_Os01g48060
LOC_Os01g48220
LOC_Os01g48270
LOC_Os01g48280
LOC_Os01g48300
LOC_Os01g48320
LOC_Os01g48330
LOC_Os01g48370
LOC_Os01g48680
LOC_Os01g48710
LOC_Os01g48760
LOC_Os01g48790
LOC_Os01g48850
LOC_Os01g48930
LOC_Os01g48940
LOC_Os01g48980
LOC_Os01g49120
LOC_Os01g49200
LOC_Os01g49219
LOC_Os01g49260
LOC_Os01g49310
LOC_Os01g49330
LOC_Os01g49340
LOC_Os01g49350
LOC_Os01g49370
LOC_Os01g49380
LOC_Os01g49490
LOC_Os01g49510
LOC_Os01g49529
LOC_Os01g49670
LOC_Os01g49680
LOC_Os01g49690
LOC_Os01g49710
LOC_Os01g49750
LOC_Os01g49760
LOC_Os01g49770
LOC_Os01g49890
LOC_Os01g49900
LOC_Os01g49930
LOC_Os01g50010
LOC_Os01g50040
LOC_Os01g50050
LOC_Os01g50060
LOC_Os01g50080
LOC_Os01g50120
LOC_Os01g50310
LOC_Os01g50320
LOC_Os01g50616
LOC_Os01g50622
LOC_Os01g50770
LOC_Os01g50930
LOC_Os01g50934
LOC_Os01g50960
LOC_Os01g51020
LOC_Os01g51030
LOC_Os01g51120
LOC_Os01g51170
LOC_Os01g51210
LOC_Os01g51220
LOC_Os01g51230
LOC_Os01g51250
LOC_Os01g51300
LOC_Os01g51320
LOC_Os01g51390
LOC_Os01g51620
LOC_Os01g51640
LOC_Os01g51780
LOC_Os01g51790
LOC_Os01g51800
LOC_Os01g52100
LOC_Os01g52160
LOC_Os01g52214
LOC_Os01g52280
LOC_Os01g52290
LOC_Os01g52340
LOC_Os01g52450
LOC_Os01g52470
LOC_Os01g52490
LOC_Os01g52540
LOC_Os01g52550
LOC_Os01g52570
LOC_Os01g52610
LOC_Os01g52630
LOC_Os01g52660
LOC_Os01g52680
LOC_Os01g52720
LOC_Os01g52760
LOC_Os01g52770
LOC_Os01g52851
LOC_Os01g52890
LOC_Os01g52980
LOC_Os01g53070
LOC_Os01g53079
LOC_Os01g53090
LOC_Os01g53250
LOC_Os01g53280
LOC_Os01g53350
LOC_Os01g53430
LOC_Os01g53450
LOC_Os01g53460
LOC_Os01g53520
LOC_Os01g53600
LOC_Os01g53610
LOC_Os01g53700
LOC_Os01g53710
LOC_Os01g53750
LOC_Os01g53880
LOC_Os01g53900
LOC_Os01g53920
LOC_Os01g53930
LOC_Os01g53940
LOC_Os01g54010
LOC_Os01g54020
LOC_Os01g54030
LOC_Os01g54040
LOC_Os01g54100
LOC_Os01g54119
LOC_Os01g54270
LOC_Os01g54300
LOC_Os01g54370
LOC_Os01g54380
LOC_Os01g54390
LOC_Os01g54420
LOC_Os01g54440
LOC_Os01g54480
LOC_Os01g54530
LOC_Os01g54540
LOC_Os01g54550
LOC_Os01g54580
LOC_Os01g54590
LOC_Os01g54620
LOC_Os01g54810
LOC_Os01g54850
LOC_Os01g54870
LOC_Os01g54900
LOC_Os01g54920
LOC_Os01g54940
LOC_Os01g54960
LOC_Os01g54990
LOC_Os01g55040
LOC_Os01g55050
LOC_Os01g55070
LOC_Os01g55080
LOC_Os01g55100
LOC_Os01g55170
LOC_Os01g55350
LOC_Os01g55450
LOC_Os01g55490
LOC_Os01g55520
LOC_Os01g55530
LOC_Os01g55540
LOC_Os01g55640
LOC_Os01g55650
LOC_Os01g55690
LOC_Os01g55730
LOC_Os01g55770
LOC_Os01g55820
LOC_Os01g55830
LOC_Os01g55870
LOC_Os01g55880
LOC_Os01g55900
LOC_Os01g56010
LOC_Os01g56020
LOC_Os01g56090
LOC_Os01g56130
LOC_Os01g56140
LOC_Os01g56200
LOC_Os01g56320
LOC_Os01g56350
LOC_Os01g56360
LOC_Os01g56430
LOC_Os01g56460
LOC_Os01g56580
LOC_Os01g56600
LOC_Os01g56750
LOC_Os01g56800
LOC_Os01g56880
LOC_Os01g56910
LOC_Os01g56930
LOC_Os01g57040
LOC_Os01g57050
LOC_Os01g57100
LOC_Os01g57110
LOC_Os01g57150
LOC_Os01g57210
LOC_Os01g57220
LOC_Os01g57410
LOC_Os01g57440
LOC_Os01g57550
LOC_Os01g57570
LOC_Os01g57610
LOC_Os01g57630
LOC_Os01g57720
LOC_Os01g57870
LOC_Os01g57890
LOC_Os01g57910
LOC_Os01g57930
LOC_Os01g58080
LOC_Os01g58114
LOC_Os01g58280
LOC_Os01g58390
LOC_Os01g58400
LOC_Os01g58530
LOC_Os01g58700
LOC_Os01g58740
LOC_Os01g58870
LOC_Os01g59150
LOC_Os01g59180
LOC_Os01g59340
LOC_Os01g59440
LOC_Os01g59500
LOC_Os01g59600
LOC_Os01g59620
LOC_Os01g59630
LOC_Os01g59660
LOC_Os01g59790
LOC_Os01g59800
LOC_Os01g59850
LOC_Os01g59870
LOC_Os01g59890
LOC_Os01g59920
LOC_Os01g59930
LOC_Os01g59970
LOC_Os01g60010
LOC_Os01g60110
LOC_Os01g60120
LOC_Os01g60200
LOC_Os01g60270
LOC_Os01g60309
LOC_Os01g60330
LOC_Os01g60440
LOC_Os01g60650
LOC_Os01g60660
LOC_Os01g60670
LOC_Os01g60790
LOC_Os01g60800
LOC_Os01g60810
LOC_Os01g60850
LOC_Os01g60900
LOC_Os01g60940
LOC_Os01g61010
LOC_Os01g61030
LOC_Os01g61070
LOC_Os01g61120
LOC_Os01g61150
LOC_Os01g61180
LOC_Os01g61190
LOC_Os01g61200
LOC_Os01g61250
LOC_Os01g61380
LOC_Os01g61400
LOC_Os01g61420
LOC_Os01g61500
LOC_Os01g61510
LOC_Os01g61590
LOC_Os01g61640
LOC_Os01g61720
LOC_Os01g61814
LOC_Os01g61820
LOC_Os01g61880
LOC_Os01g61890
LOC_Os01g61910
LOC_Os01g61920
LOC_Os01g61930
LOC_Os01g61960
LOC_Os01g61970
LOC_Os01g61980
LOC_Os01g62020
LOC_Os01g62040
LOC_Os01g62080
LOC_Os01g62160
LOC_Os01g62200
LOC_Os01g62210
LOC_Os01g62230
LOC_Os01g62244
LOC_Os01g62300
LOC_Os01g62360
LOC_Os01g62370
LOC_Os01g62380
LOC_Os01g62500
LOC_Os01g62584
LOC_Os01g62610
LOC_Os01g62650
LOC_Os01g62660
LOC_Os01g62820
LOC_Os01g62850
LOC_Os01g62860
LOC_Os01g62870
LOC_Os01g62880
LOC_Os01g62890
LOC_Os01g62920
LOC_Os01g63050
LOC_Os01g63060
LOC_Os01g63210
LOC_Os01g63230
LOC_Os01g63240
LOC_Os01g63270
LOC_Os01g63310
LOC_Os01g63400
LOC_Os01g63410
LOC_Os01g63420
LOC_Os01g63460
LOC_Os01g63500
LOC_Os01g63510
LOC_Os01g63820
LOC_Os01g63840
LOC_Os01g63890
LOC_Os01g63930
LOC_Os01g63950
LOC_Os01g63970
LOC_Os01g64030
LOC_Os01g64190
LOC_Os01g64230
LOC_Os01g64250
LOC_Os01g64256
LOC_Os01g64270
LOC_Os01g64280
LOC_Os01g64300
LOC_Os01g64350
LOC_Os01g64370
LOC_Os01g64630
LOC_Os01g64640
LOC_Os01g64650
LOC_Os01g64660
LOC_Os01g64690
LOC_Os01g64720
LOC_Os01g64770
LOC_Os01g64780
LOC_Os01g64930
LOC_Os01g64970
LOC_Os01g64980
LOC_Os01g64990
LOC_Os01g65070
LOC_Os01g65090
LOC_Os01g65094
LOC_Os01g65210
LOC_Os01g65230
LOC_Os01g65260
LOC_Os01g65310
LOC_Os01g65400
LOC_Os01g65410
LOC_Os01g65460
LOC_Os01g65600
LOC_Os01g65620
LOC_Os01g65650
LOC_Os01g65720
LOC_Os01g65730
LOC_Os01g65840
LOC_Os01g65986
LOC_Os01g65992
LOC_Os01g66020
LOC_Os01g66030
LOC_Os01g66130
LOC_Os01g66140
LOC_Os01g66150
LOC_Os01g66170
LOC_Os01g66190
LOC_Os01g66280
LOC_Os01g66379
LOC_Os01g66420
LOC_Os01g66500
LOC_Os01g66510
LOC_Os01g66520
LOC_Os01g66530
LOC_Os01g66544
LOC_Os01g66560
LOC_Os01g66610
LOC_Os01g66690
LOC_Os01g66720
LOC_Os01g66730
LOC_Os01g66890
LOC_Os01g66920
LOC_Os01g66940
LOC_Os01g66960
LOC_Os01g67000
LOC_Os01g67054
LOC_Os01g67090
LOC_Os01g67110
LOC_Os01g67134
LOC_Os01g67240
LOC_Os01g67250
LOC_Os01g67300
LOC_Os01g67310
LOC_Os01g67314
LOC_Os01g67330
LOC_Os01g67420
LOC_Os01g67430
LOC_Os01g67500
LOC_Os01g67510
LOC_Os01g67520
LOC_Os01g67560
LOC_Os01g67570
LOC_Os01g67720
LOC_Os01g67740
LOC_Os01g67820
LOC_Os01g67920
LOC_Os01g67970
LOC_Os01g68030
LOC_Os01g68040
LOC_Os01g68070
LOC_Os01g68290
LOC_Os01g68380
LOC_Os01g68440
LOC_Os01g68450
LOC_Os01g68490
LOC_Os01g68580
LOC_Os01g68630
LOC_Os01g68710
LOC_Os01g68750
LOC_Os01g68760
LOC_Os01g68790
LOC_Os01g68830
LOC_Os01g68860
LOC_Os01g68870
LOC_Os01g68970
LOC_Os01g69080
LOC_Os01g69090
LOC_Os01g69100
LOC_Os01g69130
LOC_Os01g69210
LOC_Os01g69230
LOC_Os01g69250
LOC_Os01g69270
LOC_Os01g69830
LOC_Os01g69900
LOC_Os01g69920
LOC_Os01g69940
LOC_Os01g69950
LOC_Os01g69960
LOC_Os01g69970
LOC_Os01g69990
LOC_Os01g70060
LOC_Os01g70090
LOC_Os01g70100
LOC_Os01g70140
LOC_Os01g70170
LOC_Os01g70190
LOC_Os01g70220
LOC_Os01g70240
LOC_Os01g70270
LOC_Os01g70300
LOC_Os01g70310
LOC_Os01g70380
LOC_Os01g70410
LOC_Os01g70430
LOC_Os01g70460
LOC_Os01g70550
LOC_Os01g70570
LOC_Os01g70580
LOC_Os01g70670
LOC_Os01g70820
LOC_Os01g70840
LOC_Os01g70870
LOC_Os01g70940
LOC_Os01g70960
LOC_Os01g70970
LOC_Os01g70980
LOC_Os01g71000
LOC_Os01g71010
LOC_Os01g71050
LOC_Os01g71114
LOC_Os01g71200
LOC_Os01g71220
LOC_Os01g71250
LOC_Os01g71262
LOC_Os01g71300
LOC_Os01g71420
LOC_Os01g71460
LOC_Os01g71540
LOC_Os01g71590
LOC_Os01g71810
LOC_Os01g71820
LOC_Os01g71860
LOC_Os01g71970
LOC_Os01g72020
LOC_Os01g72080
LOC_Os01g72090
LOC_Os01g72230
LOC_Os01g72240
LOC_Os01g72290
LOC_Os01g72310
LOC_Os01g72320
LOC_Os01g72350
LOC_Os01g72370
LOC_Os01g72410
LOC_Os01g72430
LOC_Os01g72480
LOC_Os01g72700
LOC_Os01g72710
LOC_Os01g72780
LOC_Os01g72790
LOC_Os01g72820
LOC_Os01g72834
LOC_Os01g72930
LOC_Os01g73000
LOC_Os01g73080
LOC_Os01g73140
LOC_Os01g73150
LOC_Os01g73160
LOC_Os01g73230
LOC_Os01g73410
LOC_Os01g73460
LOC_Os01g73470
LOC_Os01g73580
LOC_Os01g73670
LOC_Os01g73760
LOC_Os01g73780
LOC_Os01g73840
LOC_Os01g73910
LOC_Os01g73990
LOC_Os01g74010
LOC_Os01g74030
LOC_Os01g74170
LOC_Os01g74200
LOC_Os01g74250
LOC_Os01g74300
LOC_Os01g74310
LOC_Os01g74320
LOC_Os01g74580
LOC_Os01g74600
LOC_Os01g74660
LOC_Os02g01010
LOC_Os02g01030
LOC_Os02g01070
LOC_Os02g01080
LOC_Os02g01100
LOC_Os02g01110
LOC_Os02g01230
LOC_Os02g01280
LOC_Os02g01326
LOC_Os02g01332
LOC_Os02g01450
LOC_Os02g01480
LOC_Os02g01500
LOC_Os02g01520
LOC_Os02g01560
LOC_Os02g01590
LOC_Os02g01610
LOC_Os02g01710
LOC_Os02g01790
LOC_Os02g01830
LOC_Os02g01920
LOC_Os02g01970
LOC_Os02g02020
LOC_Os02g02130
LOC_Os02g02240
LOC_Os02g02250
LOC_Os02g02270
LOC_Os02g02320
LOC_Os02g02410
LOC_Os02g02450
LOC_Os02g02470
LOC_Os02g02480
LOC_Os02g02500
LOC_Os02g02510
LOC_Os02g02524
LOC_Os02g02530
LOC_Os02g02550
LOC_Os02g02580
LOC_Os02g02710
LOC_Os02g02740
LOC_Os02g02780
LOC_Os02g02800
LOC_Os02g02850
LOC_Os02g02880
LOC_Os02g02910
LOC_Os02g02950
LOC_Os02g02960
LOC_Os02g02970
LOC_Os02g03060
LOC_Os02g03070
LOC_Os02g03100
LOC_Os02g03110
LOC_Os02g03230
LOC_Os02g03260
LOC_Os02g03420
LOC_Os02g03440
LOC_Os02g03530
LOC_Os02g03560
LOC_Os02g03610
LOC_Os02g03690
LOC_Os02g03730
LOC_Os02g03760
LOC_Os02g03820
LOC_Os02g03850
LOC_Os02g03860
LOC_Os02g03930
LOC_Os02g03940
LOC_Os02g04010
LOC_Os02g04020
LOC_Os02g04040
LOC_Os02g04170
LOC_Os02g04210
LOC_Os02g04240
LOC_Os02g04260
LOC_Os02g04270
LOC_Os02g04320
LOC_Os02g04420
LOC_Os02g04500
LOC_Os02g04520
LOC_Os02g04610
LOC_Os02g04670
LOC_Os02g04800
LOC_Os02g04840
LOC_Os02g04970
LOC_Os02g05120
LOC_Os02g05330
LOC_Os02g05340
LOC_Os02g05450
LOC_Os02g05520
LOC_Os02g05620
LOC_Os02g05660
LOC_Os02g05680
LOC_Os02g05700
LOC_Os02g05770
LOC_Os02g05780
LOC_Os02g05810
LOC_Os02g05820
LOC_Os02g05840
LOC_Os02g05870
LOC_Os02g05910
LOC_Os02g05920
LOC_Os02g05930
LOC_Os02g05970
LOC_Os02g06120
LOC_Os02g06130
LOC_Os02g06180
LOC_Os02g06190
LOC_Os02g06200
LOC_Os02g06240
LOC_Os02g06280
LOC_Os02g06320
LOC_Os02g06340
LOC_Os02g06390
LOC_Os02g06400
LOC_Os02g06430
LOC_Os02g06570
LOC_Os02g06588
LOC_Os02g06690
LOC_Os02g06790
LOC_Os02g06840
LOC_Os02g06880
LOC_Os02g06920
LOC_Os02g07010
LOC_Os02g07040
LOC_Os02g07044
LOC_Os02g07050
LOC_Os02g07060
LOC_Os02g07120
LOC_Os02g07180
LOC_Os02g07200
LOC_Os02g07220
LOC_Os02g07230
LOC_Os02g07240
LOC_Os02g07250
LOC_Os02g07260
LOC_Os02g07310
LOC_Os02g07350
LOC_Os02g07410
LOC_Os02g07420
LOC_Os02g07450
LOC_Os02g07650
LOC_Os02g07720
LOC_Os02g07730
LOC_Os02g07740
LOC_Os02g07750
LOC_Os02g07760
LOC_Os02g07820
LOC_Os02g07870
LOC_Os02g07890
LOC_Os02g07910
LOC_Os02g07920
LOC_Os02g07930
LOC_Os02g08070
LOC_Os02g08080
LOC_Os02g08120
LOC_Os02g08180
LOC_Os02g08190
LOC_Os02g08260
LOC_Os02g08300
LOC_Os02g08310
LOC_Os02g08360
LOC_Os02g08364
LOC_Os02g08370
LOC_Os02g08380
LOC_Os02g08410
LOC_Os02g08420
LOC_Os02g08470
LOC_Os02g08500
LOC_Os02g08520
LOC_Os02g08530
LOC_Os02g08540
LOC_Os02g09060
LOC_Os02g09130
LOC_Os02g09140
LOC_Os02g09180
LOC_Os02g09340
LOC_Os02g09359
LOC_Os02g09380
LOC_Os02g09420
LOC_Os02g09460
LOC_Os02g09490
LOC_Os02g09720
LOC_Os02g09740
LOC_Os02g09750
LOC_Os02g09780
LOC_Os02g09820
LOC_Os02g09850
LOC_Os02g09900
LOC_Os02g09910
LOC_Os02g09930
LOC_Os02g09960
LOC_Os02g10010
LOC_Os02g10050
LOC_Os02g10060
LOC_Os02g10080
LOC_Os02g10130
LOC_Os02g10160
LOC_Os02g10180
LOC_Os02g10200
LOC_Os02g10310
LOC_Os02g10350
LOC_Os02g10380
LOC_Os02g10470
LOC_Os02g10540
LOC_Os02g10640
LOC_Os02g10650
LOC_Os02g10690
LOC_Os02g10710
LOC_Os02g10810
LOC_Os02g10820
LOC_Os02g10900
LOC_Os02g10920
LOC_Os02g11000
LOC_Os02g11020
LOC_Os02g11030
LOC_Os02g11050
LOC_Os02g11060
LOC_Os02g11750
LOC_Os02g11760
LOC_Os02g11780
LOC_Os02g11890
LOC_Os02g12030
LOC_Os02g12120
LOC_Os02g12290
LOC_Os02g12420
LOC_Os02g12580
LOC_Os02g12610
LOC_Os02g12650
LOC_Os02g12660
LOC_Os02g12730
LOC_Os02g12740
LOC_Os02g12750
LOC_Os02g12790
LOC_Os02g12880
LOC_Os02g12890
LOC_Os02g12900
LOC_Os02g13110
LOC_Os02g13170
LOC_Os02g13270
LOC_Os02g13300
LOC_Os02g13340
LOC_Os02g13360
LOC_Os02g13370
LOC_Os02g13380
LOC_Os02g13400
LOC_Os02g13510
LOC_Os02g13520
LOC_Os02g13530
LOC_Os02g13640
LOC_Os02g13650
LOC_Os02g13710
LOC_Os02g13770
LOC_Os02g13800
LOC_Os02g13840
LOC_Os02g13870
LOC_Os02g13890
LOC_Os02g13900
LOC_Os02g13950
LOC_Os02g13990
LOC_Os02g14000
LOC_Os02g14090
LOC_Os02g14110
LOC_Os02g14120
LOC_Os02g14130
LOC_Os02g14190
LOC_Os02g14480
LOC_Os02g14720
LOC_Os02g14760
LOC_Os02g14770
LOC_Os02g14780
LOC_Os02g14850
LOC_Os02g14874
LOC_Os02g14890
LOC_Os02g15220
LOC_Os02g15270
LOC_Os02g15310
LOC_Os02g15520
LOC_Os02g15550
LOC_Os02g15610
LOC_Os02g15640
LOC_Os02g15690
LOC_Os02g15730
LOC_Os02g15740
LOC_Os02g15750
LOC_Os02g15810
LOC_Os02g15820
LOC_Os02g15880
LOC_Os02g15950
LOC_Os02g16040
LOC_Os02g16450
LOC_Os02g16550
LOC_Os02g16600
LOC_Os02g16620
LOC_Os02g16650
LOC_Os02g16670
LOC_Os02g16709
LOC_Os02g16850
LOC_Os02g16880
LOC_Os02g17060
LOC_Os02g17250
LOC_Os02g17330
LOC_Os02g17360
LOC_Os02g17370
LOC_Os02g17390
LOC_Os02g17470
LOC_Os02g17520
LOC_Os02g17640
LOC_Os02g17650
LOC_Os02g17680
LOC_Os02g17720
LOC_Os02g17780
LOC_Os02g17850
LOC_Os02g17910
LOC_Os02g17940
LOC_Os02g17990
LOC_Os02g18090
LOC_Os02g18370
LOC_Os02g18380
LOC_Os02g18450
LOC_Os02g18480
LOC_Os02g18550
LOC_Os02g18620
LOC_Os02g18630
LOC_Os02g18640
LOC_Os02g18660
LOC_Os02g18670
LOC_Os02g18690
LOC_Os02g18830
LOC_Os02g18840
LOC_Os02g18850
LOC_Os02g18954
LOC_Os02g19140
LOC_Os02g19170
LOC_Os02g19200
LOC_Os02g19220
LOC_Os02g19330
LOC_Os02g19440
LOC_Os02g19510
LOC_Os02g19804
LOC_Os02g19860
LOC_Os02g19890
LOC_Os02g20160
LOC_Os02g20200
LOC_Os02g20280
LOC_Os02g20310
LOC_Os02g20500
LOC_Os02g20850
LOC_Os02g20860
LOC_Os02g20930
LOC_Os02g21080
LOC_Os02g21240
LOC_Os02g21260
LOC_Os02g21269
LOC_Os02g21280
LOC_Os02g21430
LOC_Os02g21460
LOC_Os02g21490
LOC_Os02g21510
LOC_Os02g21570
LOC_Os02g21630
LOC_Os02g21880
LOC_Os02g22090
LOC_Os02g22130
LOC_Os02g22140
LOC_Os02g22370
LOC_Os02g22380
LOC_Os02g22480
LOC_Os02g23823
LOC_Os02g23890
LOC_Os02g24134
LOC_Os02g24430
LOC_Os02g24700
LOC_Os02g25650
LOC_Os02g25700
LOC_Os02g25870
LOC_Os02g25880
LOC_Os02g25900
LOC_Os02g26210
LOC_Os02g26390
LOC_Os02g26440
LOC_Os02g26470
LOC_Os02g26560
LOC_Os02g26600
LOC_Os02g26814
LOC_Os02g26860
LOC_Os02g26890
LOC_Os02g26940
LOC_Os02g26960
LOC_Os02g27060
LOC_Os02g27070
LOC_Os02g27220
LOC_Os02g27310
LOC_Os02g27360
LOC_Os02g27400
LOC_Os02g27760
LOC_Os02g27769
LOC_Os02g27950
LOC_Os02g28040
LOC_Os02g28340
LOC_Os02g28410
LOC_Os02g28720
LOC_Os02g28810
LOC_Os02g28820
LOC_Os02g28850
LOC_Os02g28980
LOC_Os02g29150
LOC_Os02g29160
LOC_Os02g29190
LOC_Os02g29220
LOC_Os02g29340
LOC_Os02g29400
LOC_Os02g29480
LOC_Os02g29530
LOC_Os02g29890
LOC_Os02g29960
LOC_Os02g30050
LOC_Os02g30080
LOC_Os02g30180
LOC_Os02g30210
LOC_Os02g30230
LOC_Os02g30280
LOC_Os02g30410
LOC_Os02g30460
LOC_Os02g30620
LOC_Os02g30624
LOC_Os02g30630
LOC_Os02g30640
LOC_Os02g30650
LOC_Os02g30900
LOC_Os02g30910
LOC_Os02g31074
LOC_Os02g31100
LOC_Os02g31140
LOC_Os02g31150
LOC_Os02g31220
LOC_Os02g31290
LOC_Os02g31874
LOC_Os02g31960
LOC_Os02g32030
LOC_Os02g32110
LOC_Os02g32120
LOC_Os02g32190
LOC_Os02g32200
LOC_Os02g32250
LOC_Os02g32350
LOC_Os02g32490
LOC_Os02g32520
LOC_Os02g32540
LOC_Os02g32570
LOC_Os02g32650
LOC_Os02g32660
LOC_Os02g32750
LOC_Os02g32760
LOC_Os02g32780
LOC_Os02g32850
LOC_Os02g32930
LOC_Os02g33010
LOC_Os02g33020
LOC_Os02g33080
LOC_Os02g33140
LOC_Os02g33149
LOC_Os02g33180
LOC_Os02g33230
LOC_Os02g33320
LOC_Os02g33330
LOC_Os02g33400
LOC_Os02g33430
LOC_Os02g33450
LOC_Os02g33460
LOC_Os02g33490
LOC_Os02g33500
LOC_Os02g33640
LOC_Os02g33670
LOC_Os02g33710
LOC_Os02g33770
LOC_Os02g33820
LOC_Os02g33860
LOC_Os02g34430
LOC_Os02g34470
LOC_Os02g34490
LOC_Os02g34500
LOC_Os02g34530
LOC_Os02g34560
LOC_Os02g34630
LOC_Os02g34680
LOC_Os02g34840
LOC_Os02g34884
LOC_Os02g34950
LOC_Os02g34960
LOC_Os02g35039
LOC_Os02g35100
LOC_Os02g35110
LOC_Os02g35130
LOC_Os02g35140
LOC_Os02g35144
LOC_Os02g35190
LOC_Os02g35450
LOC_Os02g35470
LOC_Os02g35480
LOC_Os02g35500
LOC_Os02g35590
LOC_Os02g35600
LOC_Os02g35620
LOC_Os02g35630
LOC_Os02g35700
LOC_Os02g35720
LOC_Os02g35750
LOC_Os02g35770
LOC_Os02g35840
LOC_Os02g35860
LOC_Os02g35870
LOC_Os02g35890
LOC_Os02g35910
LOC_Os02g35950
LOC_Os02g36000
LOC_Os02g36400
LOC_Os02g36500
LOC_Os02g36550
LOC_Os02g36570
LOC_Os02g36590
LOC_Os02g36600
LOC_Os02g36710
LOC_Os02g36740
LOC_Os02g36770
LOC_Os02g36924
LOC_Os02g36960
LOC_Os02g37000
LOC_Os02g37060
LOC_Os02g37140
LOC_Os02g37150
LOC_Os02g37330
LOC_Os02g37420
LOC_Os02g37430
LOC_Os02g37470
LOC_Os02g37580
LOC_Os02g37690
LOC_Os02g37830
LOC_Os02g37862
LOC_Os02g37880
LOC_Os02g37910
LOC_Os02g37920
LOC_Os02g37940
LOC_Os02g37950
LOC_Os02g37970
LOC_Os02g38040
LOC_Os02g38050
LOC_Os02g38060
LOC_Os02g38140
LOC_Os02g38160
LOC_Os02g38200
LOC_Os02g38220
LOC_Os02g38300
LOC_Os02g38340
LOC_Os02g38430
LOC_Os02g38440
LOC_Os02g38480
LOC_Os02g38804
LOC_Os02g38840
LOC_Os02g38920
LOC_Os02g38970
LOC_Os02g39010
LOC_Os02g39040
LOC_Os02g39050
LOC_Os02g39100
LOC_Os02g39160
LOC_Os02g39180
LOC_Os02g39300
LOC_Os02g39340
LOC_Os02g39350
LOC_Os02g39390
LOC_Os02g39430
LOC_Os02g39520
LOC_Os02g39550
LOC_Os02g39560
LOC_Os02g39600
LOC_Os02g39630
LOC_Os02g39700
LOC_Os02g39800
LOC_Os02g39820
LOC_Os02g39830
LOC_Os02g39840
LOC_Os02g39880
LOC_Os02g39890
LOC_Os02g39910
LOC_Os02g39920
LOC_Os02g39950
LOC_Os02g39970
LOC_Os02g40000
LOC_Os02g40040
LOC_Os02g40080
LOC_Os02g40420
LOC_Os02g40440
LOC_Os02g40454
LOC_Os02g40500
LOC_Os02g40510
LOC_Os02g40514
LOC_Os02g40664
LOC_Os02g40690
LOC_Os02g40784
LOC_Os02g40810
LOC_Os02g40830
LOC_Os02g40840
LOC_Os02g40870
LOC_Os02g40880
LOC_Os02g41520
LOC_Os02g41610
LOC_Os02g41650
LOC_Os02g41800
LOC_Os02g41820
LOC_Os02g41860
LOC_Os02g41890
LOC_Os02g41990
LOC_Os02g42040
LOC_Os02g42210
LOC_Os02g42290
LOC_Os02g42310
LOC_Os02g42320
LOC_Os02g42374
LOC_Os02g42406
LOC_Os02g42430
LOC_Os02g42530
LOC_Os02g42550
LOC_Os02g42560
LOC_Os02g42580
LOC_Os02g42600
LOC_Os02g42660
LOC_Os02g42690
LOC_Os02g42790
LOC_Os02g42810
LOC_Os02g42850
LOC_Os02g42860
LOC_Os02g42880
LOC_Os02g42910
LOC_Os02g42920
LOC_Os02g42940
LOC_Os02g43010
LOC_Os02g43020
LOC_Os02g43030
LOC_Os02g43040
LOC_Os02g43090
LOC_Os02g43130
LOC_Os02g43280
LOC_Os02g43590
LOC_Os02g43670
LOC_Os02g43710
LOC_Os02g43740
LOC_Os02g43750
LOC_Os02g43810
LOC_Os02g43830
LOC_Os02g43860
LOC_Os02g43870
LOC_Os02g43906
LOC_Os02g43920
LOC_Os02g43930
LOC_Os02g44010
LOC_Os02g44108
LOC_Os02g44111
LOC_Os02g44132
LOC_Os02g44220
LOC_Os02g44250
LOC_Os02g44290
LOC_Os02g44330
LOC_Os02g44360
LOC_Os02g44370
LOC_Os02g44470
LOC_Os02g44480
LOC_Os02g44500
LOC_Os02g44520
LOC_Os02g44550
LOC_Os02g44570
LOC_Os02g44642
LOC_Os02g44670
LOC_Os02g44770
LOC_Os02g44810
LOC_Os02g44930
LOC_Os02g45000
LOC_Os02g45010
LOC_Os02g45090
LOC_Os02g45120
LOC_Os02g45180
LOC_Os02g45200
LOC_Os02g45250
LOC_Os02g45320
LOC_Os02g45344
LOC_Os02g45420
LOC_Os02g45480
LOC_Os02g45540
LOC_Os02g45600
LOC_Os02g45750
LOC_Os02g45760
LOC_Os02g45810
LOC_Os02g45820
LOC_Os02g45940
LOC_Os02g46080
LOC_Os02g46150
LOC_Os02g46220
LOC_Os02g46260
LOC_Os02g46320
LOC_Os02g46380
LOC_Os02g46490
LOC_Os02g46510
LOC_Os02g46520
LOC_Os02g46600
LOC_Os02g46660
LOC_Os02g46910
LOC_Os02g46956
LOC_Os02g46962
LOC_Os02g46990
LOC_Os02g47020
LOC_Os02g47110
LOC_Os02g47130
LOC_Os02g47140
LOC_Os02g47170
LOC_Os02g47180
LOC_Os02g47200
LOC_Os02g47220
LOC_Os02g47310
LOC_Os02g47350
LOC_Os02g47370
LOC_Os02g47390
LOC_Os02g47570
LOC_Os02g47580
LOC_Os02g47600
LOC_Os02g47610
LOC_Os02g47744
LOC_Os02g47780
LOC_Os02g47830
LOC_Os02g47850
LOC_Os02g47860
LOC_Os02g47880
LOC_Os02g47930
LOC_Os02g47940
LOC_Os02g47950
LOC_Os02g48000
LOC_Os02g48010
LOC_Os02g48116
LOC_Os02g48122
LOC_Os02g48290
LOC_Os02g48380
LOC_Os02g48390
LOC_Os02g48450
LOC_Os02g48460
LOC_Os02g48480
LOC_Os02g48600
LOC_Os02g48610
LOC_Os02g48620
LOC_Os02g48630
LOC_Os02g48650
LOC_Os02g48710
LOC_Os02g48720
LOC_Os02g48740
LOC_Os02g48810
LOC_Os02g48830
LOC_Os02g48880
LOC_Os02g48910
LOC_Os02g49030
LOC_Os02g49050
LOC_Os02g49070
LOC_Os02g49080
LOC_Os02g49090
LOC_Os02g49150
LOC_Os02g49270
LOC_Os02g49310
LOC_Os02g49320
LOC_Os02g49326
LOC_Os02g49332
LOC_Os02g49360
LOC_Os02g49450
LOC_Os02g49460
LOC_Os02g49470
LOC_Os02g49610
LOC_Os02g49760
LOC_Os02g49770
LOC_Os02g49780
LOC_Os02g49800
LOC_Os02g49820
LOC_Os02g49830
LOC_Os02g49920
LOC_Os02g49950
LOC_Os02g49960
LOC_Os02g50060
LOC_Os02g50100
LOC_Os02g50130
LOC_Os02g50210
LOC_Os02g50230
LOC_Os02g50270
LOC_Os02g50280
LOC_Os02g50320
LOC_Os02g50350
LOC_Os02g50360
LOC_Os02g50550
LOC_Os02g50570
LOC_Os02g50600
LOC_Os02g50620
LOC_Os02g50630
LOC_Os02g50640
LOC_Os02g50680
LOC_Os02g50760
LOC_Os02g50780
LOC_Os02g50810
LOC_Os02g50820
LOC_Os02g50840
LOC_Os02g50880
LOC_Os02g50900
LOC_Os02g50960
LOC_Os02g50990
LOC_Os02g51030
LOC_Os02g51150
LOC_Os02g51160
LOC_Os02g51180
LOC_Os02g51290
LOC_Os02g51320
LOC_Os02g51330
LOC_Os02g51350
LOC_Os02g51390
LOC_Os02g51420
LOC_Os02g51430
LOC_Os02g51460
LOC_Os02g51470
LOC_Os02g51540
LOC_Os02g51610
LOC_Os02g51620
LOC_Os02g51640
LOC_Os02g51680
LOC_Os02g51700
LOC_Os02g51710
LOC_Os02g51720
LOC_Os02g51740
LOC_Os02g51790
LOC_Os02g51810
LOC_Os02g51890
LOC_Os02g52140
LOC_Os02g52190
LOC_Os02g52230
[truncated: 6,093 more rows]

## Sheet: E-specific genes in WT
LOC_Os01g56130
LOC_Os07g34640
LOC_Os12g18360
LOC_Os02g53210
LOC_Os01g70890
LOC_Os04g57350
LOC_Os08g36920
LOC_Os04g32020
LOC_Os11g31450
LOC_Os07g47670
LOC_Os03g08270
LOC_Os08g09910
LOC_Os04g40330
LOC_Os04g40370
LOC_Os06g14190
LOC_Os03g29190
LOC_Os09g31478
LOC_Os02g06280
LOC_Os01g74370
LOC_Os04g40040
LOC_Os08g19420
LOC_Os04g35114
LOC_Os01g67500
LOC_Os08g04130
LOC_Os02g38980
LOC_Os02g39040
LOC_Os05g46340
LOC_Os02g43620
LOC_Os08g38740
LOC_Os01g09430
LOC_Os01g42350
LOC_Os02g56480
LOC_Os03g02514
LOC_Os03g13750
LOC_Os01g03080
LOC_Os09g36040
LOC_Os07g09060
LOC_Os09g35020
LOC_Os07g14150
LOC_Os09g28650
LOC_Os02g47110
LOC_Os09g39440
LOC_Os02g39160
LOC_Os08g32870
LOC_Os12g33230
LOC_Os04g57480
LOC_Os07g14740
LOC_Os12g02500
LOC_Os01g13800
LOC_Os10g42110
LOC_Os02g41840
LOC_Os03g41070
LOC_Os01g42970
LOC_Os06g28060
LOC_Os04g43210
LOC_Os04g54474
LOC_Os11g43750
LOC_Os01g10960
LOC_Os01g53330
LOC_Os05g02060
LOC_Os05g07130
LOC_Os05g44100
LOC_Os05g48340
LOC_Os03g19400
LOC_Os05g44770
LOC_Os02g26294
LOC_Os03g08754
LOC_Os03g41170
LOC_Os03g46660
LOC_Os05g37900
LOC_Os06g06870
LOC_Os08g06090
LOC_Os03g46260
LOC_Os02g27070
LOC_Os10g28660
LOC_Os10g40640
LOC_Os07g37320
LOC_Os07g05810
LOC_Os05g47780
LOC_Os03g06410
LOC_Os04g44870
LOC_Os04g44500
LOC_Os01g12560
LOC_Os01g60860
LOC_Os07g05360
LOC_Os06g21330
LOC_Os09g26820
LOC_Os07g12160
LOC_Os03g13960
LOC_Os11g28060
LOC_Os06g49550
LOC_Os03g38540
LOC_Os09g28050
LOC_Os02g39600
LOC_Os11g47460
LOC_Os03g13540
LOC_Os04g15630
LOC_Os03g13740
LOC_Os02g39800
LOC_Os02g40410
LOC_Os03g45390
LOC_Os12g07310
LOC_Os01g55270
LOC_Os03g10220
LOC_Os05g50600
LOC_Os08g09220
LOC_Os02g02800
LOC_Os10g29470
LOC_Os12g42570
LOC_Os03g62830
LOC_Os01g07420
LOC_Os01g69060
LOC_Os05g07690
LOC_Os10g35460
LOC_Os01g56460
LOC_Os09g39640
LOC_Os07g32380
LOC_Os06g46366
LOC_Os05g22870
LOC_Os05g14360
LOC_Os07g41630
LOC_Os09g14670
LOC_Os11g40370
LOC_Os05g34210
LOC_Os01g72520
LOC_Os03g02260
LOC_Os04g41380
LOC_Os12g40300
LOC_Os02g42374
LOC_Os10g40550
LOC_Os05g30570
LOC_Os07g05820
LOC_Os02g41460
LOC_Os06g51070
LOC_Os07g39520
LOC_Os04g48230
LOC_Os10g40360
LOC_Os03g50410
LOC_Os03g56060
LOC_Os05g49420
LOC_Os12g10870
LOC_Os03g04390
LOC_Os02g43790
LOC_Os03g43010
LOC_Os05g15890
LOC_Os02g33000
LOC_Os03g14840
LOC_Os01g47410
LOC_Os01g52470
LOC_Os03g07570
LOC_Os06g50330
LOC_Os08g25590
LOC_Os02g56880
LOC_Os03g57760
LOC_Os01g67330
LOC_Os05g30740
LOC_Os07g01850
LOC_Os01g41120
LOC_Os12g01910
LOC_Os03g31490
LOC_Os03g02550
LOC_Os03g37260
LOC_Os04g37710
LOC_Os02g17350
LOC_Os02g28980
LOC_Os04g44510
LOC_Os10g04700
LOC_Os02g07740
LOC_Os04g37740
LOC_Os11g42170
LOC_Os02g27360
LOC_Os05g09380
LOC_Os05g40700
LOC_Os05g27660
LOC_Os05g19030
LOC_Os03g02850
LOC_Os05g34550
LOC_Os04g43490
LOC_Os04g49370
LOC_Os07g09890
LOC_Os04g41860
LOC_Os11g03860
LOC_Os04g46390
LOC_Os04g32970
LOC_Os01g35990
LOC_Os04g56680
LOC_Os02g43590
LOC_Os10g39460
LOC_Os06g28720
LOC_Os01g06060
LOC_Os06g11410
LOC_Os03g20120
LOC_Os01g12710
LOC_Os10g11140
LOC_Os03g04050
LOC_Os04g38600
LOC_Os08g40620
LOC_Os10g22990
LOC_Os02g23823
LOC_Os07g43800
LOC_Os03g48300
LOC_Os04g52840
LOC_Os03g01270
LOC_Os08g34580
LOC_Os07g04040
LOC_Os09g36800
LOC_Os07g44820
LOC_Os03g43720
LOC_Os07g43390
LOC_Os05g27730
LOC_Os08g09390
LOC_Os03g07170
LOC_Os12g01430
LOC_Os03g15530
LOC_Os07g22700
LOC_Os08g13570
LOC_Os08g29160
LOC_Os06g08550
LOC_Os03g03660
LOC_Os02g54254
LOC_Os11g11240
LOC_Os11g29350
LOC_Os11g05190
LOC_Os05g50890
LOC_Os04g57200
LOC_Os12g37560
LOC_Os07g40460
LOC_Os03g13840
LOC_Os05g47850
LOC_Os08g33830
LOC_Os02g48770
LOC_Os05g51620
LOC_Os02g46460
LOC_Os11g29720
LOC_Os09g23350
LOC_Os12g41250
LOC_Os12g06740
LOC_Os08g41780
LOC_Os04g44530
LOC_Os10g42320
LOC_Os02g17780
LOC_Os05g40980
LOC_Os03g57900
LOC_Os05g26820
LOC_Os09g36300
LOC_Os04g38950
LOC_Os11g31570
LOC_Os06g49670
LOC_Os04g04000
LOC_Os01g54560
LOC_Os05g25320
LOC_Os09g26960
LOC_Os04g51350
LOC_Os03g03860
LOC_Os09g27010
LOC_Os03g42420
LOC_Os03g38970
LOC_Os04g08410
LOC_Os01g32080
LOC_Os04g45670
LOC_Os01g67490
LOC_Os01g72470
LOC_Os07g40910
LOC_Os01g52570
LOC_Os03g59050
LOC_Os09g39850
LOC_Os04g55720
LOC_Os10g05130
LOC_Os03g04830
LOC_Os04g57560
LOC_Os09g37320
LOC_Os12g01360
LOC_Os11g01330
LOC_Os09g27990
LOC_Os10g30280
LOC_Os07g42860
LOC_Os06g47294
LOC_Os01g61190
LOC_Os10g29180
LOC_Os01g08380
LOC_Os12g39080
LOC_Os05g27090
LOC_Os01g54480
LOC_Os02g08440
LOC_Os02g55080
LOC_Os11g13940
LOC_Os11g46240
LOC_Os02g46090
LOC_Os06g30390
LOC_Os09g20090
LOC_Os02g43020
LOC_Os10g39640
LOC_Os02g19170
LOC_Os06g36180
LOC_Os05g25210
LOC_Os03g11210
LOC_Os01g64670
LOC_Os03g58740
LOC_Os06g50130
LOC_Os05g50200
LOC_Os06g01760
LOC_Os04g11790
LOC_Os07g48780
LOC_Os08g09000
LOC_Os03g16410
LOC_Os04g39650
LOC_Os01g18630
LOC_Os03g04070
LOC_Os01g55510
LOC_Os08g38600
LOC_Os07g32530
LOC_Os01g38530
LOC_Os07g39350
LOC_Os11g05380
LOC_Os09g29790
LOC_Os04g33570
LOC_Os02g12030
LOC_Os03g08080
LOC_Os03g49380
LOC_Os03g04950
LOC_Os04g46660
LOC_Os08g39694
LOC_Os03g08920
LOC_Os09g07800
LOC_Os02g30280
LOC_Os07g06420
LOC_Os01g17000
LOC_Os06g35050
LOC_Os05g50930
LOC_Os12g07270
LOC_Os03g30530
LOC_Os06g02620
LOC_Os01g28790
LOC_Os09g38040
LOC_Os08g01600
LOC_Os05g24900
LOC_Os02g02700
LOC_Os03g63810
LOC_Os03g08970
LOC_Os06g50220
LOC_Os07g15370
LOC_Os03g61920
LOC_Os05g39650
LOC_Os03g50040
LOC_Os07g46350
LOC_Os06g34730
LOC_Os02g39850
LOC_Os01g07130
LOC_Os03g59340
LOC_Os06g01840
LOC_Os07g08220
LOC_Os04g44090
LOC_Os02g37580
LOC_Os11g05990
LOC_Os08g39140
LOC_Os02g54820
LOC_Os06g12600
LOC_Os08g01400
LOC_Os06g37080
LOC_Os05g44290
LOC_Os02g38040
LOC_Os11g40510
LOC_Os04g41410
LOC_Os06g28590
LOC_Os03g51960
LOC_Os08g01360
LOC_Os07g40120
LOC_Os07g12530
LOC_Os11g37560
LOC_Os03g59620
LOC_Os07g44410
LOC_Os04g46280
LOC_Os01g58130
LOC_Os06g12560
LOC_Os06g11640
LOC_Os01g45090
LOC_Os11g38200
LOC_Os01g06590
LOC_Os10g39970
LOC_Os08g34500
LOC_Os02g48730
LOC_Os01g12304
LOC_Os02g13360
LOC_Os07g34070
LOC_Os04g39240
LOC_Os10g10180
LOC_Os03g54980
LOC_Os02g19330
LOC_Os02g19220
LOC_Os03g04570
LOC_Os10g41250
LOC_Os03g29930
LOC_Os05g25540
LOC_Os01g58150
LOC_Os08g34780
LOC_Os01g43480
LOC_Os02g50820
LOC_Os01g05540
LOC_Os01g52230
LOC_Os07g07350
LOC_Os09g32940
LOC_Os05g09550
LOC_Os03g03720
LOC_Os07g43050
LOC_Os09g39910
LOC_Os03g52130
LOC_Os03g10620
LOC_Os02g42430
LOC_Os05g33820
LOC_Os08g43930
LOC_Os03g63310
LOC_Os04g44730
LOC_Os06g12510
LOC_Os04g44340
LOC_Os01g42850
LOC_Os01g62900
LOC_Os05g34670
LOC_Os07g02660
LOC_Os02g31074
LOC_Os06g43990
LOC_Os02g44108
LOC_Os01g53710
LOC_Os03g45779
LOC_Os02g09960
LOC_Os04g55570
LOC_Os11g37740
LOC_Os04g42430
LOC_Os06g19990
LOC_Os02g32750
LOC_Os02g34560
LOC_Os02g21090
LOC_Os09g23334
LOC_Os01g72320
LOC_Os02g25640
LOC_Os09g30200
LOC_Os01g17402
LOC_Os03g17800
LOC_Os01g12900
LOC_Os05g49300
LOC_Os04g25570
LOC_Os08g36010
LOC_Os03g04100
LOC_Os02g04170
LOC_Os03g03910
LOC_Os12g36910
LOC_Os03g03990
LOC_Os03g50490
LOC_Os08g29530
LOC_Os03g20450
LOC_Os12g09300
LOC_Os07g07974
LOC_Os01g47760
LOC_Os02g51810
LOC_Os02g35190
LOC_Os05g03120
LOC_Os04g44300
LOC_Os04g34270
LOC_Os07g45250
LOC_Os03g01120
LOC_Os09g39020
LOC_Os09g16510
LOC_Os02g11070
LOC_Os05g34880
LOC_Os07g09280
LOC_Os03g37984
LOC_Os07g06610
LOC_Os09g23380
LOC_Os07g39470
LOC_Os03g22490
LOC_Os02g45420
LOC_Os02g47650
LOC_Os05g46020
LOC_Os10g40060
LOC_Os01g02080
LOC_Os06g37500
LOC_Os03g55320
LOC_Os12g41170
LOC_Os03g41229
LOC_Os07g35610
LOC_Os08g06500
LOC_Os08g06510
LOC_Os09g27570
LOC_Os02g07930
LOC_Os11g40590
LOC_Os05g44300
LOC_Os09g39930
LOC_Os05g46170
LOC_Os01g19280
LOC_Os05g48160
LOC_Os07g01710
LOC_Os05g50380
LOC_Os07g38640
LOC_Os05g45840
LOC_Os11g12330
LOC_Os04g47420
LOC_Os05g01730
LOC_Os01g25820
LOC_Os04g35100
LOC_Os12g08730
LOC_Os10g31040
LOC_Os04g59370
LOC_Os01g39960
LOC_Os09g27050
LOC_Os03g63760
LOC_Os02g41680
LOC_Os07g43470
LOC_Os11g38670
LOC_Os04g44900
LOC_Os11g43140
LOC_Os05g33280
LOC_Os03g20190
LOC_Os03g10950
LOC_Os02g28900
LOC_Os05g04960
LOC_Os05g30240
LOC_Os04g41960
LOC_Os08g09570
LOC_Os03g39830
LOC_Os04g53710
LOC_Os04g49490
LOC_Os09g04800
LOC_Os04g14680
LOC_Os09g36960
LOC_Os01g70840
LOC_Os02g39010
LOC_Os11g06180
LOC_Os07g48560
LOC_Os04g48270
LOC_Os10g39740
LOC_Os07g39950
LOC_Os04g48390
LOC_Os03g02320
LOC_Os02g47744
LOC_Os04g49450
LOC_Os02g01590
LOC_Os08g04250
LOC_Os03g60750
LOC_Os03g17020
LOC_Os01g43360
LOC_Os12g41590
LOC_Os10g41640
LOC_Os03g27019
LOC_Os04g33640
LOC_Os04g44910
LOC_Os02g10390
LOC_Os05g30750
LOC_Os07g02960
LOC_Os08g06330
LOC_Os02g16450
LOC_Os02g43770
LOC_Os12g38870
LOC_Os01g73980
LOC_Os01g11860
LOC_Os05g13580
LOC_Os06g24540
LOC_Os01g70180
LOC_Os12g29570
LOC_Os01g54700
LOC_Os04g40700
LOC_Os06g03990
LOC_Os03g04920
LOC_Os08g16780
LOC_Os02g36340
LOC_Os03g17700
LOC_Os11g19100
LOC_Os01g66840
LOC_Os09g29820
LOC_Os10g20090
LOC_Os02g50570
LOC_Os01g67820
LOC_Os04g01970
LOC_Os04g49510
LOC_Os03g51920
LOC_Os07g31540
LOC_Os02g02410
LOC_Os03g21720
LOC_Os08g44810
LOC_Os02g31867
LOC_Os01g58760
LOC_Os12g02200
LOC_Os01g15130
LOC_Os06g11840
LOC_Os01g52340
LOC_Os01g04200
LOC_Os04g33740
LOC_Os07g06450
LOC_Os12g05440
LOC_Os03g09980
LOC_Os11g02610
LOC_Os08g41400
LOC_Os08g09340
LOC_Os02g58210
LOC_Os08g42960
LOC_Os04g53720
LOC_Os01g46020
LOC_Os01g35050
LOC_Os01g50310
LOC_Os01g62660
LOC_Os08g37840
LOC_Os07g05620
LOC_Os01g54990
LOC_Os01g63230
LOC_Os09g30418
LOC_Os09g30439
LOC_Os09g30412
LOC_Os03g08740
LOC_Os08g37660
LOC_Os08g44760
LOC_Os09g36580
LOC_Os03g53400
LOC_Os12g28770
LOC_Os04g52380
LOC_Os01g34080
LOC_Os01g52851
LOC_Os04g41160
LOC_Os01g63060
LOC_Os12g40920
LOC_Os03g12890
LOC_Os06g42640
LOC_Os06g03570
LOC_Os10g31820
LOC_Os01g72190
LOC_Os03g55540
LOC_Os10g19180
LOC_Os06g16980
LOC_Os11g02240
LOC_Os03g51650
LOC_Os07g44710
LOC_Os01g18850
LOC_Os10g35990
LOC_Os04g47890
LOC_Os12g05590
LOC_Os12g09660
LOC_Os06g38950
LOC_Os01g43370
LOC_Os04g52450
LOC_Os05g49430
LOC_Os02g12730
LOC_Os09g38960
LOC_Os01g15020
LOC_Os06g09370
LOC_Os12g40120
LOC_Os04g58810
LOC_Os10g42700
LOC_Os01g10950
LOC_Os02g51680
LOC_Os01g21160
LOC_Os04g45070
LOC_Os10g28240
LOC_Os03g01740
LOC_Os11g32940
LOC_Os01g09850
LOC_Os01g04660
LOC_Os11g11790
LOC_Os08g42750
LOC_Os03g15390
LOC_Os07g28470
LOC_Os08g42470
LOC_Os03g48920
LOC_Os06g04040
LOC_Os03g25400
LOC_Os11g10240
LOC_Os11g34460
LOC_Os03g15050
LOC_Os07g31140
LOC_Os04g48750
LOC_Os10g39750
LOC_Os11g32880
LOC_Os02g36880
LOC_Os11g32260
LOC_Os01g43710
LOC_Os07g37800
LOC_Os02g08420
LOC_Os06g05740
LOC_Os07g25540
LOC_Os10g07400
LOC_Os01g61080
LOC_Os04g31924
LOC_Os06g01850
LOC_Os12g34350
LOC_Os06g16420
LOC_Os08g37700
LOC_Os10g11810
LOC_Os03g16260
LOC_Os10g35760
LOC_Os06g11180
LOC_Os07g08950
LOC_Os05g51630
LOC_Os08g01030
LOC_Os04g51080
LOC_Os11g02620
LOC_Os01g07760
LOC_Os01g47470
LOC_Os05g07900
LOC_Os06g09870
LOC_Os04g40520
LOC_Os07g44060
LOC_Os05g06130
LOC_Os06g06180
LOC_Os01g70300
LOC_Os06g12320
LOC_Os03g03370
LOC_Os07g04730
LOC_Os09g13570
LOC_Os06g25950
LOC_Os04g06520
LOC_Os05g31220
LOC_Os12g38440
LOC_Os05g51060

## Sheet: GXE genes in WT
LOC_Os10g17280
LOC_Os06g12780
LOC_Os05g50500
LOC_Os01g05860
LOC_Os11g43700
LOC_Os07g09720
LOC_Os09g32040
LOC_Os05g26660
LOC_Os04g46830
LOC_Os03g45210
LOC_Os05g44340
LOC_Os02g45650
LOC_Os08g06640
LOC_Os01g09220
LOC_Os03g50880
LOC_Os05g35570
LOC_Os01g40870
LOC_Os04g18810
LOC_Os01g02139
LOC_Os07g41730
LOC_Os02g03790
LOC_Os11g27020
LOC_Os01g57240
LOC_Os02g56750
LOC_Os04g38740
LOC_Os11g06234
LOC_Os11g06220
LOC_Os01g32170
LOC_Os03g58600
LOC_Os06g40850
LOC_Os05g01120
LOC_Os03g44580
LOC_Os07g36400
LOC_Os11g25860
LOC_Os05g25910
LOC_Os02g38080
LOC_Os03g55220
LOC_Os03g10940
LOC_Os05g06360
LOC_Os03g58720
LOC_Os08g36310
LOC_Os01g52750
LOC_Os01g67210
LOC_Os01g05440
LOC_Os05g34940
LOC_Os01g43410
LOC_Os12g18640
LOC_Os01g64110
LOC_Os04g58160
LOC_Os05g38960
LOC_Os04g34250
LOC_Os03g49880
LOC_Os09g21340
LOC_Os03g05920
LOC_Os01g40650
LOC_Os06g33200
LOC_Os07g42880
LOC_Os03g62180
LOC_Os06g06560
LOC_Os05g37400
LOC_Os05g37340
LOC_Os09g10950
LOC_Os08g39050
LOC_Os07g38840
LOC_Os10g05690
LOC_Os01g24490
LOC_Os02g21650
LOC_Os03g16900
LOC_Os01g48950
LOC_Os03g17590
LOC_Os06g48000
LOC_Os01g13740
LOC_Os05g45810
LOC_Os07g43980
LOC_Os07g47000
LOC_Os08g33110
LOC_Os01g65920
LOC_Os10g02300
LOC_Os09g29460
LOC_Os07g46846
LOC_Os07g49460
LOC_Os10g03870
LOC_Os11g43180
LOC_Os09g27080
LOC_Os12g17880
LOC_Os02g55560
LOC_Os06g07560
LOC_Os08g05960
LOC_Os03g53080
LOC_Os07g29750
LOC_Os06g44620
LOC_Os06g22919
LOC_Os05g30350
LOC_Os03g16910
LOC_Os02g53850
LOC_Os05g38570
LOC_Os05g39770
LOC_Os11g31000
LOC_Os01g40290
LOC_Os05g08560
LOC_Os05g51050
LOC_Os06g19610
LOC_Os05g51440
LOC_Os02g25780
LOC_Os07g09040
LOC_Os07g49400
LOC_Os12g44130
LOC_Os08g17784
LOC_Os10g33720
LOC_Os03g17150
LOC_Os05g49290
LOC_Os05g44310
LOC_Os08g30900
LOC_Os04g01160
LOC_Os03g09940
LOC_Os01g56764
LOC_Os05g30880
LOC_Os11g04230
LOC_Os05g51240
LOC_Os11g08080
LOC_Os08g20570
LOC_Os05g11990
LOC_Os04g45370
LOC_Os03g51910
LOC_Os04g42010
LOC_Os11g41820
LOC_Os09g31019
LOC_Os04g51180
LOC_Os01g57082
LOC_Os01g57073
LOC_Os06g50180
LOC_Os01g70250
LOC_Os01g59410
LOC_Os08g28830
LOC_Os01g52390
LOC_Os07g10254
LOC_Os02g34690
LOC_Os12g32590
LOC_Os02g58010
LOC_Os09g32150
LOC_Os04g10650
LOC_Os05g38230
LOC_Os07g44360
LOC_Os02g25230
LOC_Os04g59330
LOC_Os03g18840
LOC_Os09g32250
LOC_Os02g49420
LOC_Os08g41320
LOC_Os05g07280
LOC_Os02g52340
LOC_Os07g07094
LOC_Os08g32540
LOC_Os11g43860
LOC_Os08g32970
LOC_Os02g13140
LOC_Os11g44680
LOC_Os10g25210
LOC_Os02g29510
LOC_Os12g08230
LOC_Os02g07490
LOC_Os02g32860
LOC_Os08g28710
LOC_Os05g04000
LOC_Os05g03960
LOC_Os02g49440
LOC_Os03g53230
LOC_Os03g40194
LOC_Os03g14150
LOC_Os01g54910
LOC_Os06g47000
LOC_Os04g42140
LOC_Os08g41500
LOC_Os02g39360
LOC_Os01g73960
LOC_Os07g39800
LOC_Os11g02054
LOC_Os12g12600
LOC_Os07g46400
LOC_Os10g23060
LOC_Os12g02840
LOC_Os04g42690
LOC_Os05g24890
LOC_Os09g10730
LOC_Os09g30490
LOC_Os03g20420
LOC_Os09g27420
LOC_Os01g58680
LOC_Os06g04340
LOC_Os02g35730
LOC_Os02g54130
LOC_Os08g30080
LOC_Os01g39780
LOC_Os09g32948
LOC_Os08g31410
LOC_Os04g39030
LOC_Os06g11960
LOC_Os08g09450
LOC_Os05g19010
LOC_Os11g09170
LOC_Os01g07570
LOC_Os06g49070
LOC_Os05g28690
LOC_Os08g09950
LOC_Os05g05160
LOC_Os01g55200
LOC_Os02g53790
LOC_Os06g11330
LOC_Os07g47570
LOC_Os03g12860
LOC_Os10g40030
LOC_Os08g31140
LOC_Os12g07230
LOC_Os07g40820
LOC_Os11g03850
LOC_Os05g51610
LOC_Os01g59730
LOC_Os11g07040
LOC_Os09g33510
LOC_Os04g42500
LOC_Os12g32390
LOC_Os06g37160
LOC_Os06g41810
LOC_Os04g30420
LOC_Os07g31380
LOC_Os12g02760
LOC_Os11g02800
LOC_Os11g26760
LOC_Os03g11660
LOC_Os09g19560
LOC_Os01g27520
LOC_Os08g35160
LOC_Os04g48830
LOC_Os09g15770
LOC_Os08g36610
LOC_Os05g48510
LOC_Os01g51380
LOC_Os02g10220
LOC_Os05g08350
LOC_Os02g02424
LOC_Os12g43340
LOC_Os01g04220
LOC_Os09g35540
LOC_Os04g28210
LOC_Os01g70020
LOC_Os04g04390
LOC_Os05g28210
LOC_Os10g42180
LOC_Os10g36200
LOC_Os11g06290
LOC_Os06g48300
LOC_Os11g03370
LOC_Os11g13570
LOC_Os08g04890
LOC_Os03g12940
LOC_Os10g40250
LOC_Os05g49140
LOC_Os07g40986
LOC_Os08g03620
LOC_Os06g06040
LOC_Os03g01870
LOC_Os04g47190
LOC_Os02g52640
LOC_Os03g45420
LOC_Os04g41320
LOC_Os02g45974
LOC_Os01g73250
LOC_Os01g61690
LOC_Os11g41920
LOC_Os02g04560
LOC_Os04g50920
LOC_Os04g51050
LOC_Os11g06720
LOC_Os11g47550
LOC_Os03g46750
LOC_Os09g31430
LOC_Os05g02760
LOC_Os05g40960
LOC_Os02g07880
LOC_Os03g29760
LOC_Os04g32080
LOC_Os01g54730
LOC_Os03g46610
LOC_Os06g14530
LOC_Os05g39410
LOC_Os06g06720
LOC_Os07g10230
LOC_Os01g51010
LOC_Os03g05700
LOC_Os11g37070
LOC_Os05g09650
LOC_Os12g36680
LOC_Os05g36090
LOC_Os06g19260
LOC_Os03g27350
LOC_Os03g16010
LOC_Os03g47610
LOC_Os07g06460
LOC_Os02g38950
LOC_Os01g64680
LOC_Os03g13250
LOC_Os09g35730
LOC_Os09g39320
LOC_Os04g42470
LOC_Os03g46681
LOC_Os04g51160
LOC_Os12g12740
LOC_Os02g37870
LOC_Os05g37800
LOC_Os01g69930
LOC_Os04g39430
LOC_Os07g38220
LOC_Os01g48390
LOC_Os03g49420
LOC_Os09g38530
LOC_Os02g45690
LOC_Os03g10860
LOC_Os01g50720
LOC_Os06g21600
LOC_Os05g49760
LOC_Os06g49840
LOC_Os11g03820
LOC_Os03g41330
LOC_Os01g20800
LOC_Os08g43040
LOC_Os08g33440
LOC_Os12g38270
LOC_Os04g56350
LOC_Os01g37470
LOC_Os02g15280
LOC_Os04g38480
LOC_Os07g34740
LOC_Os08g31130
LOC_Os09g36450
LOC_Os01g37825
LOC_Os03g25750
LOC_Os03g20020
LOC_Os12g42190
LOC_Os03g15250
LOC_Os02g53490
LOC_Os03g07250
LOC_Os09g04990
LOC_Os11g23930
LOC_Os12g18560
LOC_Os01g70690
LOC_Os09g27580
LOC_Os06g37680
LOC_Os02g43430
LOC_Os05g39610
LOC_Os05g51820
LOC_Os05g41950
LOC_Os01g69840
LOC_Os02g55190
LOC_Os02g45770
LOC_Os04g54360
LOC_Os02g55950
LOC_Os03g03510
LOC_Os08g25280
LOC_Os10g42190
LOC_Os04g48140
LOC_Os02g10100
LOC_Os01g60640
LOC_Os03g04410
LOC_Os06g51380
LOC_Os05g25780
LOC_Os01g65520
LOC_Os06g02550
LOC_Os02g18410
LOC_Os09g12720
LOC_Os08g40930
LOC_Os11g07060
LOC_Os03g60260
LOC_Os01g59070
LOC_Os02g09760
LOC_Os05g39760
LOC_Os09g01700
LOC_Os03g51260
LOC_Os06g01780
LOC_Os12g36110
LOC_Os03g45730
LOC_Os03g50270
LOC_Os03g24710
LOC_Os03g18560
LOC_Os06g09600
LOC_Os11g02820
LOC_Os01g68770
LOC_Os06g15330
LOC_Os01g11990
LOC_Os07g41190
LOC_Os04g02050
LOC_Os05g45890
LOC_Os12g31880
LOC_Os04g44840
LOC_Os05g39150
LOC_Os02g47190
LOC_Os04g45040
LOC_Os11g07922
LOC_Os09g36550
LOC_Os02g33550
LOC_Os06g46754
LOC_Os02g01140
LOC_Os02g42650
LOC_Os10g10080
LOC_Os12g09120
LOC_Os10g26280
LOC_Os10g31830
LOC_Os02g51060
LOC_Os08g25570
LOC_Os03g07200
LOC_Os02g01340
LOC_Os01g56420
LOC_Os07g44450
LOC_Os09g30478
LOC_Os01g72330
LOC_Os01g15540
LOC_Os08g06370
LOC_Os05g40850
LOC_Os02g57290
LOC_Os02g25580
LOC_Os03g62410
LOC_Os03g02690
LOC_Os05g06630
LOC_Os05g06540
LOC_Os03g24610
LOC_Os01g02710
LOC_Os11g28940
LOC_Os02g03400
LOC_Os09g03750
LOC_Os08g40200
LOC_Os01g04670
LOC_Os11g09140
LOC_Os05g33220
LOC_Os10g30600
LOC_Os08g41950
LOC_Os03g64230
LOC_Os01g55410
LOC_Os02g57650
LOC_Os03g27190
LOC_Os10g39670
LOC_Os08g43910
LOC_Os06g09540
LOC_Os02g53250
LOC_Os02g34940
LOC_Os04g55360
LOC_Os03g04270
LOC_Os09g13890
LOC_Os09g27070
LOC_Os10g41150
LOC_Os03g46180
LOC_Os09g27860
LOC_Os11g44870
LOC_Os04g26841
LOC_Os07g48370
LOC_Os07g49480
LOC_Os01g59190
LOC_Os11g41600
LOC_Os04g52140
LOC_Os07g44850
LOC_Os04g51680
LOC_Os08g37904
LOC_Os02g07150
LOC_Os01g65220
LOC_Os09g30411
LOC_Os11g01390
LOC_Os10g42270
LOC_Os10g02750
LOC_Os02g02190
LOC_Os02g02170
LOC_Os02g16690
LOC_Os02g22060
LOC_Os07g39900
LOC_Os03g55070
LOC_Os03g49510
LOC_Os12g03370
LOC_Os11g03600
LOC_Os08g23290
LOC_Os12g04220
LOC_Os09g32010
LOC_Os03g60520
LOC_Os08g36760
LOC_Os07g22670
LOC_Os01g13870
LOC_Os04g40490
LOC_Os07g09340
LOC_Os11g03740
LOC_Os03g61600
LOC_Os03g19720
LOC_Os03g52770
LOC_Os12g32620
LOC_Os03g17220
LOC_Os09g38420
LOC_Os04g22720
LOC_Os01g57920
LOC_Os04g01990
LOC_Os04g35180
LOC_Os02g57570
LOC_Os01g39600
LOC_Os02g36680
LOC_Os08g34650
LOC_Os02g52220
LOC_Os05g04870
LOC_Os04g33490
LOC_Os04g30890
LOC_Os05g30490
LOC_Os01g50160
LOC_Os01g44110
LOC_Os01g19529
LOC_Os04g51070
LOC_Os07g38460
LOC_Os05g19040
LOC_Os10g22860
LOC_Os02g06090
LOC_Os11g34140
LOC_Os07g45550
LOC_Os03g48430
LOC_Os05g06840
LOC_Os04g28420
LOC_Os06g38650
LOC_Os01g74040
LOC_Os05g07840
LOC_Os02g09190
LOC_Os04g39160
LOC_Os06g45390
LOC_Os01g55310
LOC_Os05g05460
LOC_Os05g45820
LOC_Os08g40870
LOC_Os02g48360
LOC_Os04g31000
LOC_Os09g03990
LOC_Os01g68140
LOC_Os03g21540
LOC_Os07g43950
LOC_Os02g51860
LOC_Os09g27930
LOC_Os05g50910
LOC_Os12g04610
LOC_Os01g42900
LOC_Os01g40420
LOC_Os08g14760
LOC_Os01g33450
LOC_Os05g01990
LOC_Os03g24860
LOC_Os08g02540
LOC_Os06g09970
LOC_Os03g16790
LOC_Os05g01460
LOC_Os03g10540
LOC_Os02g55150
LOC_Os11g04180
LOC_Os09g21520
LOC_Os12g41190
LOC_Os08g44050
LOC_Os03g15760
LOC_Os09g27620
LOC_Os02g47060
LOC_Os07g38760
LOC_Os09g06620
LOC_Os03g46040
LOC_Os11g28470
LOC_Os02g19210
LOC_Os01g22430
LOC_Os11g43950
LOC_Os11g31980
LOC_Os12g03720
LOC_Os10g33790
LOC_Os02g36950
LOC_Os04g47310
LOC_Os03g58490
LOC_Os01g03870
LOC_Os12g22620
LOC_Os07g02940
LOC_Os06g36170
LOC_Os03g19436
LOC_Os04g44600
LOC_Os04g38680
LOC_Os04g11890
LOC_Os05g13300
LOC_Os04g51000
LOC_Os07g43600
LOC_Os09g38520
LOC_Os12g41260
LOC_Os02g11930
LOC_Os03g47970
LOC_Os07g06500
LOC_Os03g16690
LOC_Os05g51110
LOC_Os05g08970
LOC_Os04g35080
LOC_Os09g29930
LOC_Os04g01740
LOC_Os07g20150
LOC_Os01g37910
LOC_Os06g06160
LOC_Os01g37870
LOC_Os09g29470
LOC_Os06g37560
LOC_Os09g15520
LOC_Os03g36830
LOC_Os05g50480
LOC_Os05g23398
LOC_Os10g38060
LOC_Os02g37930
LOC_Os01g24470
LOC_Os12g25170
LOC_Os04g56590
LOC_Os12g16220
LOC_Os09g20220
LOC_Os07g26740
LOC_Os02g37070
LOC_Os08g02440
LOC_Os01g46060
LOC_Os02g01350
LOC_Os12g16410
LOC_Os07g07040
LOC_Os12g34860
LOC_Os04g40840
LOC_Os07g41580
LOC_Os04g37670
LOC_Os03g44430
LOC_Os03g58620
LOC_Os03g11690
LOC_Os07g40900
LOC_Os08g37444
LOC_Os03g61690
LOC_Os10g32270
LOC_Os02g32950
LOC_Os05g45570
LOC_Os03g18810
LOC_Os07g44190
LOC_Os11g11130
LOC_Os03g19690
LOC_Os09g30130
LOC_Os01g52830
LOC_Os01g66110
LOC_Os06g45140
LOC_Os11g01830
LOC_Os06g04169
LOC_Os01g67340
LOC_Os10g05200
LOC_Os06g05470
LOC_Os06g13190
LOC_Os03g19020
LOC_Os02g12300
LOC_Os07g35690
LOC_Os02g33830
LOC_Os04g45900
LOC_Os02g41560
LOC_Os03g22120
LOC_Os01g71320
LOC_Os02g49700
LOC_Os04g46410
LOC_Os11g10770
LOC_Os04g56170
LOC_Os05g29090
LOC_Os07g01114
LOC_Os01g53390
LOC_Os11g03570
LOC_Os01g05660
LOC_Os11g26340
LOC_Os05g37030
LOC_Os09g31360
LOC_Os01g43130
LOC_Os07g07490
LOC_Os07g47350
LOC_Os03g21914
LOC_Os03g50620
LOC_Os07g33390
LOC_Os03g24650
LOC_Os03g30092
LOC_Os04g49440
LOC_Os02g46830
LOC_Os09g39750
LOC_Os12g42810
LOC_Os06g39870
LOC_Os07g36460
LOC_Os04g03980
LOC_Os02g51070
LOC_Os12g32280
LOC_Os08g43810
LOC_Os05g02810
LOC_Os01g01840
LOC_Os01g04160
LOC_Os10g35280
LOC_Os08g40640
LOC_Os07g46510
LOC_Os11g45990
LOC_Os12g07190
LOC_Os08g12780
LOC_Os08g44690
LOC_Os08g12950
LOC_Os04g21860
LOC_Os05g47870
LOC_Os01g14010
LOC_Os09g31210
LOC_Os04g45520
LOC_Os03g29970
LOC_Os06g39260
LOC_Os05g38800
LOC_Os02g38020
LOC_Os03g18910
LOC_Os03g05200
LOC_Os08g32910
LOC_Os11g16530
LOC_Os03g08900
LOC_Os03g53100
LOC_Os03g39740
LOC_Os01g73950
LOC_Os06g45080
LOC_Os01g55940
LOC_Os01g48410
LOC_Os03g25450
LOC_Os12g30620
LOC_Os01g62990
LOC_Os04g27980
LOC_Os03g03700
LOC_Os12g36210
LOC_Os02g44700
LOC_Os01g57900
LOC_Os03g01900
LOC_Os11g01842
LOC_Os01g70260
LOC_Os03g06180
LOC_Os09g12780
LOC_Os11g01420
LOC_Os12g26030
LOC_Os01g73024
LOC_Os03g57450
LOC_Os04g46170
LOC_Os10g39520
LOC_Os03g42650
LOC_Os01g70080
LOC_Os09g36982
LOC_Os10g37430
LOC_Os01g36950
LOC_Os07g30670
LOC_Os07g08729
LOC_Os01g47050
LOC_Os04g43440
LOC_Os08g35220
LOC_Os06g40030
LOC_Os06g13720
LOC_Os02g29230
LOC_Os05g11610
LOC_Os11g05010
LOC_Os01g11980
LOC_Os02g41770
LOC_Os02g02360
LOC_Os02g05960
LOC_Os11g29290
LOC_Os07g45360
LOC_Os01g21970
LOC_Os05g45490
LOC_Os08g26880
LOC_Os02g35900
LOC_Os02g46210
LOC_Os08g12410
LOC_Os07g45180
LOC_Os07g46620
LOC_Os03g31594
LOC_Os12g34980
LOC_Os03g27080
LOC_Os06g01990
LOC_Os08g38410
LOC_Os09g26160
LOC_Os06g14450
LOC_Os05g31020
LOC_Os02g47760
LOC_Os02g03480
LOC_Os05g42240
LOC_Os04g51150
LOC_Os08g01120
LOC_Os03g07810
LOC_Os08g23120
LOC_Os06g46700
LOC_Os06g51140
LOC_Os10g35800
LOC_Os11g46000
LOC_Os01g07120
LOC_Os03g43930
LOC_Os07g12080
LOC_Os03g22320
LOC_Os03g09850
LOC_Os11g34160
LOC_Os12g18960
LOC_Os04g44150
LOC_Os03g15120
LOC_Os06g22070
LOC_Os12g12470
LOC_Os01g55700
LOC_Os02g53690
LOC_Os04g48290
LOC_Os09g35870
LOC_Os04g19740
LOC_Os02g24190
LOC_Os06g47480
LOC_Os09g39530
LOC_Os09g02810
LOC_Os09g24590
LOC_Os11g14544
LOC_Os05g46520
LOC_Os07g35300
LOC_Os05g10730
LOC_Os08g29150
LOC_Os01g11070
LOC_Os06g46500
LOC_Os10g02380
LOC_Os03g62500
LOC_Os06g43910
LOC_Os06g18010
LOC_Os02g20950
LOC_Os06g37430
LOC_Os01g12190
LOC_Os06g27970
LOC_Os03g52840
LOC_Os03g63250
LOC_Os04g43560
LOC_Os01g61990
LOC_Os03g21250
LOC_Os07g08170
LOC_Os06g44410
LOC_Os01g65380
LOC_Os01g42234
LOC_Os05g32660
LOC_Os07g10150
LOC_Os01g73560
LOC_Os12g08050
LOC_Os12g41530
LOC_Os01g74190
LOC_Os02g52160
LOC_Os02g32590
LOC_Os10g36030
LOC_Os12g32480
LOC_Os04g36070
LOC_Os07g41240
LOC_Os06g09820
LOC_Os06g09830
LOC_Os01g15900
LOC_Os02g17210
LOC_Os08g38210
LOC_Os09g31370
LOC_Os05g16100
LOC_Os03g49126
LOC_Os05g44630
LOC_Os04g54790
LOC_Os08g13090
LOC_Os05g50810
LOC_Os02g41450
LOC_Os01g52530
LOC_Os01g14580
LOC_Os02g50200
LOC_Os01g68700
LOC_Os07g04220
LOC_Os02g17920
LOC_Os07g22840
LOC_Os07g07270
LOC_Os10g33250
LOC_Os03g50280
LOC_Os06g29220
LOC_Os02g44820
LOC_Os09g34870
LOC_Os07g35350
LOC_Os03g57830
LOC_Os03g62910
LOC_Os05g33630
LOC_Os02g10260
LOC_Os11g11680
LOC_Os11g11540
LOC_Os05g09440
LOC_Os02g10190
LOC_Os02g44690
LOC_Os10g25310
LOC_Os08g36390
LOC_Os12g25690
LOC_Os09g25620
LOC_Os04g35650
LOC_Os07g48260
LOC_Os04g45480
LOC_Os01g50970
LOC_Os02g48110
LOC_Os04g42600
LOC_Os01g48430
LOC_Os07g17250
LOC_Os05g04640
LOC_Os11g06900
LOC_Os01g14630
LOC_Os07g16950
LOC_Os06g23800
LOC_Os02g19770
LOC_Os07g36870
LOC_Os06g43030
LOC_Os01g22090
LOC_Os03g49750
LOC_Os03g10110
LOC_Os02g08220
LOC_Os04g49150
LOC_Os02g44970
LOC_Os05g11550
LOC_Os02g38499
LOC_Os02g38589
LOC_Os07g35870
LOC_Os05g01530
LOC_Os04g48460
LOC_Os10g03950
LOC_Os07g39560
LOC_Os08g40090
LOC_Os01g67120
LOC_Os10g31640
LOC_Os01g01170
LOC_Os01g18060
LOC_Os04g43420
LOC_Os04g42000
LOC_Os06g10020
LOC_Os03g49050
LOC_Os08g20680
LOC_Os06g08990
LOC_Os06g30320
LOC_Os03g04080
LOC_Os06g39680
LOC_Os10g40590
LOC_Os07g47140
LOC_Os11g05100
LOC_Os08g39390
LOC_Os03g42130
LOC_Os10g30450
LOC_Os12g32640
LOC_Os07g37100
LOC_Os03g20410
LOC_Os01g65800
LOC_Os09g38390
LOC_Os03g58810
LOC_Os03g31400
LOC_Os05g41090
LOC_Os08g30060
LOC_Os06g01980
LOC_Os03g11720
LOC_Os08g03350
LOC_Os03g44750
LOC_Os04g56510
LOC_Os05g27960
LOC_Os04g28040
LOC_Os04g56710
LOC_Os10g11860
LOC_Os05g37060
LOC_Os04g42090
LOC_Os03g59470
LOC_Os09g37369
LOC_Os01g62060
LOC_Os12g35040
LOC_Os01g70200
LOC_Os03g07600
LOC_Os04g42520
LOC_Os02g24270
LOC_Os02g12380
LOC_Os02g12350
LOC_Os07g48410
LOC_Os03g21550
LOC_Os11g11410
LOC_Os01g59520
LOC_Os08g10780
LOC_Os01g27700
LOC_Os08g29760
LOC_Os12g43750
LOC_Os05g45590
LOC_Os07g10830
LOC_Os07g05870
LOC_Os01g66300
LOC_Os09g24350
LOC_Os01g19840
LOC_Os08g38020
LOC_Os07g38610
LOC_Os06g41750
LOC_Os12g44170
LOC_Os01g61620
LOC_Os06g04820
LOC_Os04g09800
LOC_Os06g12390
LOC_Os12g12950
LOC_Os03g17270
LOC_Os03g04500
LOC_Os06g42790
LOC_Os02g35180
LOC_Os11g24560
LOC_Os10g30190
LOC_Os06g48520
LOC_Os03g15950
LOC_Os03g37330
LOC_Os11g09180
LOC_Os03g05340
LOC_Os06g11730
LOC_Os09g15240
LOC_Os10g28970
LOC_Os09g25650
LOC_Os04g36050
LOC_Os04g33220
LOC_Os09g31410
LOC_Os10g32470
LOC_Os11g06230
LOC_Os03g02890
LOC_Os02g44230
LOC_Os05g12670
LOC_Os08g18044
LOC_Os06g08850
LOC_Os04g30200
LOC_Os07g48450
LOC_Os01g08410
LOC_Os10g26110
LOC_Os02g53410
LOC_Os06g41020
LOC_Os04g45580
LOC_Os03g58900
LOC_Os02g56010
LOC_Os01g41880
LOC_Os04g07280
LOC_Os10g02100
LOC_Os02g46030
LOC_Os08g14770
LOC_Os03g36550
LOC_Os01g31110
LOC_Os12g38930
LOC_Os01g58790
LOC_Os05g36140
LOC_Os07g49000
LOC_Os06g40170
LOC_Os01g34060
LOC_Os09g14880
LOC_Os03g13300
LOC_Os02g42020
LOC_Os03g32090
LOC_Os05g28740
LOC_Os01g48380
LOC_Os08g14570
LOC_Os01g43030
LOC_Os08g06600
LOC_Os03g38010
LOC_Os12g36950
LOC_Os02g40860
LOC_Os02g07690
LOC_Os02g58670
LOC_Os03g57100
LOC_Os05g01256
LOC_Os09g06950
LOC_Os09g23180
LOC_Os01g61300
LOC_Os10g03550
LOC_Os12g39400
LOC_Os12g05690
LOC_Os05g13320
LOC_Os06g30970
LOC_Os02g02990
LOC_Os03g15270
LOC_Os10g34170
LOC_Os10g35050
LOC_Os08g27720
LOC_Os11g32100
LOC_Os11g25130
LOC_Os02g51830
LOC_Os10g06740
LOC_Os03g11510
LOC_Os07g44070
LOC_Os09g36680
LOC_Os07g46560
LOC_Os03g08390
LOC_Os01g01660
LOC_Os05g24000
LOC_Os08g09760
LOC_Os08g44560
LOC_Os11g10740
LOC_Os01g50690
LOC_Os02g04160
LOC_Os05g33570
LOC_Os08g01880
LOC_Os10g39420
LOC_Os03g12660
LOC_Os07g07900
LOC_Os01g51920
LOC_Os02g51570
LOC_Os10g02350
LOC_Os04g38260
LOC_Os04g38290
LOC_Os09g20390
LOC_Os11g33110
LOC_Os07g20290
LOC_Os06g33810
LOC_Os07g45280
LOC_Os12g22120
LOC_Os03g40100
LOC_Os07g03730
LOC_Os04g56580
LOC_Os02g56120
LOC_Os07g41260
LOC_Os05g45210
LOC_Os11g39680
LOC_Os05g48450
LOC_Os01g65780
LOC_Os03g52410
LOC_Os10g38930
LOC_Os06g49810
LOC_Os04g20220
LOC_Os08g06380
LOC_Os01g65550
LOC_Os11g26750
LOC_Os05g50750
LOC_Os06g30440
LOC_Os07g38490
LOC_Os02g49620
LOC_Os09g37260
LOC_Os07g01550
LOC_Os05g08390
LOC_Os04g02730
LOC_Os05g35170
LOC_Os03g19840
LOC_Os01g48190
LOC_Os03g12210
LOC_Os01g52500
LOC_Os01g09550
LOC_Os05g09740
LOC_Os02g51950
LOC_Os03g59650
LOC_Os11g38250
LOC_Os08g37670
LOC_Os02g52270
LOC_Os06g13650
LOC_Os11g32280
LOC_Os04g02560
LOC_Os03g59180
LOC_Os04g46000
LOC_Os08g05560
LOC_Os11g37950
LOC_Os10g19880
LOC_Os02g56740
LOC_Os11g29390
LOC_Os05g12680
LOC_Os03g20700
LOC_Os04g46700
LOC_Os02g55970
LOC_Os03g62780
LOC_Os01g14030
LOC_Os04g46790
LOC_Os03g18830
LOC_Os06g44040
LOC_Os04g34530
LOC_Os02g04680
LOC_Os03g13810
LOC_Os03g26250
LOC_Os01g68320
LOC_Os01g12270
LOC_Os02g40110
LOC_Os11g10470
LOC_Os05g42000
LOC_Os08g31580
LOC_Os03g61730
LOC_Os06g10580
LOC_Os10g12290
LOC_Os07g02330
LOC_Os04g39970
LOC_Os12g10830
LOC_Os11g27530
LOC_Os03g50960
LOC_Os02g16780
LOC_Os05g29974
LOC_Os09g31000
LOC_Os01g50610
LOC_Os01g12290
LOC_Os02g26840
LOC_Os06g02490
LOC_Os01g04360
LOC_Os02g11110
LOC_Os01g65900
LOC_Os02g46130
LOC_Os05g29710
LOC_Os06g37410
LOC_Os03g05540
LOC_Os09g37060
LOC_Os05g41166
LOC_Os05g50960
LOC_Os01g46140
LOC_Os01g68160
LOC_Os03g30740
LOC_Os01g70330
LOC_Os11g19250
LOC_Os02g18000
LOC_Os04g33930
LOC_Os04g37904
LOC_Os05g02400
LOC_Os02g49230
LOC_Os12g39840
LOC_Os11g03310
LOC_Os11g39010
LOC_Os11g47600
LOC_Os06g14370
LOC_Os04g39610
LOC_Os11g13810
LOC_Os01g58750
LOC_Os04g01470
LOC_Os08g28080
LOC_Os06g41850
LOC_Os08g05840
LOC_Os12g07350
LOC_Os02g46560
LOC_Os11g37260
LOC_Os08g30020
LOC_Os07g26100
LOC_Os07g15460
LOC_Os03g18880
LOC_Os02g13200
LOC_Os01g37600
LOC_Os08g25080
LOC_Os03g21960
LOC_Os01g14670
LOC_Os09g28420
LOC_Os04g13160
LOC_Os05g33110
LOC_Os06g05690
LOC_Os01g45470
LOC_Os12g04260
LOC_Os03g21490
LOC_Os12g07670
LOC_Os02g46690
LOC_Os06g50724
LOC_Os06g50560
LOC_Os03g51200
LOC_Os02g40530
LOC_Os07g01620
LOC_Os07g13260
LOC_Os10g01044
LOC_Os10g24690
LOC_Os10g43060
LOC_Os07g49520
LOC_Os09g08920
LOC_Os09g08990
LOC_Os11g10590
LOC_Os01g02960
LOC_Os04g10010
LOC_Os05g31220

## Sheet: G-specific genes in eg1 mutant
LOC_Os01g01030
LOC_Os01g01040
LOC_Os01g01050
LOC_Os01g01070
LOC_Os01g01120
LOC_Os01g01150
LOC_Os01g01170
LOC_Os01g01295
LOC_Os01g01302
LOC_Os01g01350
LOC_Os01g01410
LOC_Os01g01420
LOC_Os01g01450
LOC_Os01g01600
LOC_Os01g01620
LOC_Os01g01640
LOC_Os01g01670
LOC_Os01g01740
LOC_Os01g01830
LOC_Os01g01870
LOC_Os01g01920
LOC_Os01g01940
LOC_Os01g01960
LOC_Os01g02040
LOC_Os01g02090
LOC_Os01g02110
LOC_Os01g02139
LOC_Os01g02170
LOC_Os01g02290
LOC_Os01g02400
LOC_Os01g02680
LOC_Os01g02690
LOC_Os01g02710
LOC_Os01g02760
LOC_Os01g02800
LOC_Os01g02830
LOC_Os01g02920
LOC_Os01g02930
LOC_Os01g02940
LOC_Os01g02960
LOC_Os01g03030
LOC_Os01g03060
LOC_Os01g03070
LOC_Os01g03090
LOC_Os01g03144
LOC_Os01g03330
LOC_Os01g03429
LOC_Os01g03464
LOC_Os01g03510
LOC_Os01g03530
LOC_Os01g03570
LOC_Os01g03620
LOC_Os01g03650
LOC_Os01g03680
LOC_Os01g03840
LOC_Os01g04030
LOC_Os01g04110
LOC_Os01g04190
LOC_Os01g04260
LOC_Os01g04380
LOC_Os01g04440
LOC_Os01g04450
LOC_Os01g04470
LOC_Os01g04570
LOC_Os01g04640
LOC_Os01g04650
LOC_Os01g04730
LOC_Os01g04814
LOC_Os01g04880
LOC_Os01g04910
LOC_Os01g04930
LOC_Os01g04950
LOC_Os01g05010
LOC_Os01g05060
LOC_Os01g05090
LOC_Os01g05130
LOC_Os01g05170
LOC_Os01g05210
LOC_Os01g05420
LOC_Os01g05440
LOC_Os01g05490
LOC_Os01g05560
LOC_Os01g05600
LOC_Os01g05610
LOC_Os01g05620
LOC_Os01g05630
LOC_Os01g05670
LOC_Os01g05680
LOC_Os01g05694
LOC_Os01g05770
LOC_Os01g05790
LOC_Os01g05860
LOC_Os01g05900
LOC_Os01g06000
LOC_Os01g06010
LOC_Os01g06220
LOC_Os01g06290
LOC_Os01g06440
LOC_Os01g06470
LOC_Os01g06490
LOC_Os01g06550
LOC_Os01g06630
LOC_Os01g06660
LOC_Os01g06876
LOC_Os01g06920
LOC_Os01g07070
LOC_Os01g07130
LOC_Os01g07200
LOC_Os01g07300
LOC_Os01g07310
LOC_Os01g07340
LOC_Os01g07360
LOC_Os01g07370
LOC_Os01g07390
LOC_Os01g07400
LOC_Os01g07410
LOC_Os01g07520
LOC_Os01g07540
LOC_Os01g07590
LOC_Os01g07620
LOC_Os01g07700
LOC_Os01g07750
LOC_Os01g07810
LOC_Os01g07910
LOC_Os01g07940
LOC_Os01g08010
LOC_Os01g08090
LOC_Os01g08100
LOC_Os01g08190
LOC_Os01g08200
LOC_Os01g08270
LOC_Os01g08340
LOC_Os01g08400
LOC_Os01g08410
LOC_Os01g08420
LOC_Os01g08450
LOC_Os01g08460
LOC_Os01g08520
LOC_Os01g08580
LOC_Os01g08590
LOC_Os01g08650
LOC_Os01g08670
LOC_Os01g08680
LOC_Os01g08690
LOC_Os01g08770
LOC_Os01g08830
LOC_Os01g08850
LOC_Os01g08860
LOC_Os01g08960
LOC_Os01g09010
LOC_Os01g09020
LOC_Os01g09246
LOC_Os01g09320
LOC_Os01g09420
LOC_Os01g09430
LOC_Os01g09510
LOC_Os01g09550
LOC_Os01g09560
LOC_Os01g09580
LOC_Os01g09590
LOC_Os01g09670
LOC_Os01g09860
LOC_Os01g09880
LOC_Os01g09890
LOC_Os01g09990
LOC_Os01g10040
LOC_Os01g10110
LOC_Os01g10150
LOC_Os01g10180
LOC_Os01g10290
LOC_Os01g10350
LOC_Os01g10470
LOC_Os01g10580
LOC_Os01g10610
LOC_Os01g10630
LOC_Os01g10690
LOC_Os01g10790
LOC_Os01g10820
LOC_Os01g10840
LOC_Os01g10890
LOC_Os01g10900
LOC_Os01g10930
LOC_Os01g10980
LOC_Os01g10990
LOC_Os01g11150
LOC_Os01g11230
LOC_Os01g11240
LOC_Os01g11490
LOC_Os01g11590
LOC_Os01g11710
LOC_Os01g11810
LOC_Os01g11860
LOC_Os01g11920
LOC_Os01g11952
LOC_Os01g11960
LOC_Os01g11970
LOC_Os01g12110
LOC_Os01g12230
LOC_Os01g12260
LOC_Os01g12290
LOC_Os01g12304
LOC_Os01g12420
LOC_Os01g12460
LOC_Os01g12520
LOC_Os01g12550
LOC_Os01g12560
LOC_Os01g12660
LOC_Os01g12670
LOC_Os01g12720
LOC_Os01g12730
LOC_Os01g12750
LOC_Os01g12800
LOC_Os01g12810
LOC_Os01g12820
LOC_Os01g12880
LOC_Os01g12890
LOC_Os01g12900
LOC_Os01g13080
LOC_Os01g13130
LOC_Os01g13140
LOC_Os01g13160
LOC_Os01g13170
LOC_Os01g13190
LOC_Os01g13320
LOC_Os01g13420
LOC_Os01g13460
LOC_Os01g13520
LOC_Os01g13550
LOC_Os01g13720
LOC_Os01g13730
LOC_Os01g13760
LOC_Os01g13770
LOC_Os01g13800
LOC_Os01g13870
LOC_Os01g14100
LOC_Os01g14140
LOC_Os01g14180
LOC_Os01g14520
LOC_Os01g14590
LOC_Os01g14650
LOC_Os01g14660
LOC_Os01g14790
LOC_Os01g14820
LOC_Os01g14830
LOC_Os01g14860
LOC_Os01g14870
LOC_Os01g14920
LOC_Os01g14950
LOC_Os01g15010
LOC_Os01g15020
LOC_Os01g15029
LOC_Os01g15039
LOC_Os01g15110
LOC_Os01g15250
LOC_Os01g15260
LOC_Os01g15290
LOC_Os01g15310
LOC_Os01g15320
LOC_Os01g15460
LOC_Os01g15480
LOC_Os01g15490
LOC_Os01g15530
LOC_Os01g15600
LOC_Os01g15630
LOC_Os01g15770
LOC_Os01g15780
LOC_Os01g15830
LOC_Os01g15860
LOC_Os01g15900
LOC_Os01g15979
LOC_Os01g16020
LOC_Os01g16030
LOC_Os01g16090
LOC_Os01g16110
LOC_Os01g16190
LOC_Os01g16200
LOC_Os01g16220
LOC_Os01g16240
LOC_Os01g16260
LOC_Os01g16340
LOC_Os01g16350
LOC_Os01g16354
LOC_Os01g16414
LOC_Os01g16450
LOC_Os01g16470
LOC_Os01g16510
LOC_Os01g16520
LOC_Os01g16530
LOC_Os01g16540
LOC_Os01g16550
LOC_Os01g16650
LOC_Os01g16670
LOC_Os01g16890
LOC_Os01g16900
LOC_Os01g16930
LOC_Os01g16940
LOC_Os01g16970
LOC_Os01g17010
LOC_Os01g17020
LOC_Os01g17180
LOC_Os01g17190
LOC_Os01g17240
LOC_Os01g17250
LOC_Os01g17300
LOC_Os01g17320
LOC_Os01g17402
LOC_Os01g17430
LOC_Os01g18050
LOC_Os01g18060
LOC_Os01g18070
LOC_Os01g18080
LOC_Os01g18100
LOC_Os01g18170
LOC_Os01g18210
LOC_Os01g18240
LOC_Os01g18320
LOC_Os01g18490
LOC_Os01g18530
LOC_Os01g18640
LOC_Os01g18850
LOC_Os01g18860
LOC_Os01g19170
LOC_Os01g19370
LOC_Os01g19380
LOC_Os01g19390
LOC_Os01g19450
LOC_Os01g19480
LOC_Os01g19490
LOC_Os01g19529
LOC_Os01g19548
LOC_Os01g19740
LOC_Os01g19760
LOC_Os01g19840
LOC_Os01g19990
LOC_Os01g20160
LOC_Os01g20720
LOC_Os01g20800
LOC_Os01g20840
LOC_Os01g21180
LOC_Os01g21410
LOC_Os01g21520
LOC_Os01g21560
LOC_Os01g21590
LOC_Os01g21670
LOC_Os01g21850
LOC_Os01g21860
LOC_Os01g21940
LOC_Os01g21960
LOC_Os01g22000
LOC_Os01g22336
LOC_Os01g22352
LOC_Os01g22370
LOC_Os01g22430
LOC_Os01g22490
LOC_Os01g22510
LOC_Os01g22520
LOC_Os01g22660
LOC_Os01g22870
LOC_Os01g22954
LOC_Os01g22990
LOC_Os01g23380
LOC_Os01g23620
LOC_Os01g23640
LOC_Os01g23740
LOC_Os01g24020
LOC_Os01g24480
LOC_Os01g24490
LOC_Os01g24680
LOC_Os01g24690
LOC_Os01g24790
LOC_Os01g25320
LOC_Os01g25386
LOC_Os01g25484
LOC_Os01g25600
LOC_Os01g25610
LOC_Os01g26000
LOC_Os01g26020
LOC_Os01g26039
LOC_Os01g26920
LOC_Os01g27020
LOC_Os01g27210
LOC_Os01g27260
LOC_Os01g27520
LOC_Os01g27650
LOC_Os01g27690
LOC_Os01g27720
LOC_Os01g27730
LOC_Os01g27750
LOC_Os01g27860
LOC_Os01g27880
LOC_Os01g27890
LOC_Os01g27940
LOC_Os01g28150
LOC_Os01g28474
LOC_Os01g28510
LOC_Os01g28540
LOC_Os01g28730
LOC_Os01g29280
LOC_Os01g29430
LOC_Os01g29469
LOC_Os01g30970
LOC_Os01g31110
LOC_Os01g31220
LOC_Os01g31629
LOC_Os01g31750
LOC_Os01g31940
LOC_Os01g31980
LOC_Os01g32080
LOC_Os01g32280
LOC_Os01g32300
LOC_Os01g32350
LOC_Os01g32380
LOC_Os01g32560
LOC_Os01g32640
LOC_Os01g32730
LOC_Os01g32750
LOC_Os01g32790
LOC_Os01g32800
LOC_Os01g32830
LOC_Os01g33000
LOC_Os01g33020
LOC_Os01g33030
LOC_Os01g33040
LOC_Os01g33050
LOC_Os01g33060
LOC_Os01g33070
LOC_Os01g33090
LOC_Os01g33204
LOC_Os01g33400
LOC_Os01g33450
LOC_Os01g33490
LOC_Os01g33784
LOC_Os01g33800
LOC_Os01g33950
LOC_Os01g34060
LOC_Os01g34080
LOC_Os01g34190
LOC_Os01g34390
LOC_Os01g34480
LOC_Os01g34610
LOC_Os01g34614
LOC_Os01g34670
LOC_Os01g34700
LOC_Os01g34900
LOC_Os01g35100
LOC_Os01g35580
LOC_Os01g35850
LOC_Os01g35860
LOC_Os01g36070
LOC_Os01g36080
LOC_Os01g36220
LOC_Os01g36229
LOC_Os01g36540
LOC_Os01g36610
LOC_Os01g36860
LOC_Os01g36870
LOC_Os01g36940
LOC_Os01g37110
LOC_Os01g37460
LOC_Os01g37490
LOC_Os01g37560
LOC_Os01g37600
LOC_Os01g37650
LOC_Os01g37670
LOC_Os01g37790
LOC_Os01g37800
LOC_Os01g37820
LOC_Os01g37825
LOC_Os01g37832
LOC_Os01g37910
LOC_Os01g37960
LOC_Os01g37980
LOC_Os01g38229
LOC_Os01g38480
LOC_Os01g38500
LOC_Os01g38510
LOC_Os01g38580
LOC_Os01g38620
LOC_Os01g38950
LOC_Os01g38980
LOC_Os01g39000
LOC_Os01g39010
LOC_Os01g39020
LOC_Os01g39070
LOC_Os01g39100
LOC_Os01g39250
LOC_Os01g39270
LOC_Os01g39290
LOC_Os01g39330
LOC_Os01g39600
LOC_Os01g39670
LOC_Os01g39680
LOC_Os01g39770
LOC_Os01g39790
LOC_Os01g39840
LOC_Os01g40050
LOC_Os01g40094
LOC_Os01g40110
LOC_Os01g40310
LOC_Os01g40340
LOC_Os01g40420
LOC_Os01g40470
LOC_Os01g40590
LOC_Os01g40620
LOC_Os01g40640
LOC_Os01g40670
LOC_Os01g40680
LOC_Os01g40710
LOC_Os01g40750
LOC_Os01g40980
LOC_Os01g41010
LOC_Os01g41030
LOC_Os01g41040
LOC_Os01g41120
LOC_Os01g41210
LOC_Os01g41220
LOC_Os01g41270
LOC_Os01g41310
LOC_Os01g41530
LOC_Os01g41550
LOC_Os01g41610
LOC_Os01g41640
LOC_Os01g41660
LOC_Os01g41780
LOC_Os01g41810
LOC_Os01g41880
LOC_Os01g42000
LOC_Os01g42010
LOC_Os01g42030
LOC_Os01g42090
LOC_Os01g42120
LOC_Os01g42140
LOC_Os01g42260
LOC_Os01g42280
LOC_Os01g42380
LOC_Os01g42430
LOC_Os01g42470
LOC_Os01g42480
LOC_Os01g42510
LOC_Os01g42620
LOC_Os01g42650
LOC_Os01g42700
LOC_Os01g42710
LOC_Os01g42780
LOC_Os01g42820
LOC_Os01g42880
LOC_Os01g42960
LOC_Os01g42980
LOC_Os01g42990
LOC_Os01g43010
LOC_Os01g43050
LOC_Os01g43060
LOC_Os01g43070
LOC_Os01g43090
LOC_Os01g43120
LOC_Os01g43130
LOC_Os01g43160
LOC_Os01g43320
LOC_Os01g43330
LOC_Os01g43360
LOC_Os01g43370
LOC_Os01g43390
LOC_Os01g43410
LOC_Os01g43420
LOC_Os01g43440
LOC_Os01g43580
LOC_Os01g43710
LOC_Os01g43910
LOC_Os01g44090
LOC_Os01g44110
LOC_Os01g44390
LOC_Os01g44394
LOC_Os01g44430
LOC_Os01g45020
LOC_Os01g45110
LOC_Os01g45320
LOC_Os01g45370
LOC_Os01g45510
LOC_Os01g45520
LOC_Os01g45530
LOC_Os01g45720
LOC_Os01g45750
LOC_Os01g45760
LOC_Os01g45830
LOC_Os01g45880
LOC_Os01g45910
LOC_Os01g45960
LOC_Os01g46070
LOC_Os01g46080
LOC_Os01g46140
LOC_Os01g46230
LOC_Os01g46240
LOC_Os01g46290
LOC_Os01g46430
LOC_Os01g46500
LOC_Os01g46510
LOC_Os01g46580
LOC_Os01g46600
LOC_Os01g46610
LOC_Os01g46710
LOC_Os01g46720
LOC_Os01g46840
LOC_Os01g46926
LOC_Os01g46932
LOC_Os01g46980
LOC_Os01g47040
LOC_Os01g47050
LOC_Os01g47130
LOC_Os01g47180
LOC_Os01g47256
LOC_Os01g47340
LOC_Os01g47410
LOC_Os01g47420
LOC_Os01g47430
LOC_Os01g47460
LOC_Os01g47490
LOC_Os01g47600
LOC_Os01g47620
LOC_Os01g47770
LOC_Os01g48000
LOC_Os01g48040
LOC_Os01g48060
LOC_Os01g48170
LOC_Os01g48220
LOC_Os01g48270
LOC_Os01g48280
LOC_Os01g48300
LOC_Os01g48320
LOC_Os01g48330
LOC_Os01g48370
LOC_Os01g48390
LOC_Os01g48410
LOC_Os01g48420
LOC_Os01g48610
LOC_Os01g48690
LOC_Os01g48760
LOC_Os01g48800
LOC_Os01g48820
LOC_Os01g48850
LOC_Os01g48930
LOC_Os01g48940
LOC_Os01g48960
LOC_Os01g48980
LOC_Os01g48990
LOC_Os01g49120
LOC_Os01g49200
LOC_Os01g49310
LOC_Os01g49320
LOC_Os01g49340
LOC_Os01g49370
LOC_Os01g49380
LOC_Os01g49490
LOC_Os01g49510
LOC_Os01g49660
LOC_Os01g49670
LOC_Os01g49680
LOC_Os01g49690
LOC_Os01g49710
LOC_Os01g49720
LOC_Os01g49740
LOC_Os01g49760
LOC_Os01g49770
LOC_Os01g49900
LOC_Os01g49930
LOC_Os01g50010
LOC_Os01g50040
LOC_Os01g50060
LOC_Os01g50120
LOC_Os01g50200
LOC_Os01g50310
LOC_Os01g50320
LOC_Os01g50616
LOC_Os01g50622
LOC_Os01g50720
LOC_Os01g50770
LOC_Os01g50930
LOC_Os01g50960
LOC_Os01g51020
LOC_Os01g51060
LOC_Os01g51120
LOC_Os01g51170
LOC_Os01g51210
LOC_Os01g51220
LOC_Os01g51230
LOC_Os01g51250
LOC_Os01g51260
LOC_Os01g51300
LOC_Os01g51360
LOC_Os01g51380
LOC_Os01g51390
LOC_Os01g51620
LOC_Os01g51790
LOC_Os01g51800
LOC_Os01g51840
LOC_Os01g51850
LOC_Os01g51980
LOC_Os01g52214
LOC_Os01g52240
LOC_Os01g52290
LOC_Os01g52390
LOC_Os01g52450
LOC_Os01g52470
LOC_Os01g52490
LOC_Os01g52500
LOC_Os01g52514
LOC_Os01g52540
LOC_Os01g52550
LOC_Os01g52570
LOC_Os01g52610
LOC_Os01g52630
LOC_Os01g52660
LOC_Os01g52680
LOC_Os01g52720
LOC_Os01g52750
LOC_Os01g52760
LOC_Os01g52770
LOC_Os01g52851
LOC_Os01g52900
LOC_Os01g52920
LOC_Os01g52980
LOC_Os01g53040
LOC_Os01g53070
LOC_Os01g53079
LOC_Os01g53090
LOC_Os01g53350
LOC_Os01g53450
LOC_Os01g53460
LOC_Os01g53520
LOC_Os01g53600
LOC_Os01g53610
LOC_Os01g53700
LOC_Os01g53710
LOC_Os01g53880
LOC_Os01g53900
LOC_Os01g53910
LOC_Os01g53930
LOC_Os01g53940
LOC_Os01g54010
LOC_Os01g54020
LOC_Os01g54030
LOC_Os01g54040
LOC_Os01g54100
LOC_Os01g54119
LOC_Os01g54270
LOC_Os01g54300
LOC_Os01g54380
LOC_Os01g54390
LOC_Os01g54420
LOC_Os01g54440
LOC_Os01g54480
LOC_Os01g54530
LOC_Os01g54540
LOC_Os01g54550
LOC_Os01g54560
LOC_Os01g54590
LOC_Os01g54620
LOC_Os01g54730
LOC_Os01g54810
LOC_Os01g54850
LOC_Os01g54870
LOC_Os01g54900
LOC_Os01g54910
LOC_Os01g54920
LOC_Os01g54960
LOC_Os01g54990
LOC_Os01g55000
LOC_Os01g55050
LOC_Os01g55110
LOC_Os01g55170
LOC_Os01g55200
LOC_Os01g55350
LOC_Os01g55360
LOC_Os01g55410
LOC_Os01g55450
LOC_Os01g55490
LOC_Os01g55520
LOC_Os01g55530
LOC_Os01g55540
LOC_Os01g55640
LOC_Os01g55650
LOC_Os01g55670
LOC_Os01g55690
LOC_Os01g55730
LOC_Os01g55770
LOC_Os01g55830
LOC_Os01g55870
LOC_Os01g55890
LOC_Os01g56010
LOC_Os01g56360
LOC_Os01g56390
LOC_Os01g56400
LOC_Os01g56420
LOC_Os01g56460
LOC_Os01g56470
LOC_Os01g56560
LOC_Os01g56580
LOC_Os01g56600
LOC_Os01g56750
LOC_Os01g56780
LOC_Os01g56800
LOC_Os01g56810
LOC_Os01g56900
LOC_Os01g56910
LOC_Os01g57050
LOC_Os01g57100
LOC_Os01g57150
LOC_Os01g57210
LOC_Os01g57220
LOC_Os01g57230
LOC_Os01g57240
LOC_Os01g57280
LOC_Os01g57310
LOC_Os01g57340
LOC_Os01g57410
LOC_Os01g57630
LOC_Os01g57650
LOC_Os01g57700
LOC_Os01g57720
LOC_Os01g57870
LOC_Os01g57890
LOC_Os01g57910
LOC_Os01g57930
LOC_Os01g58080
LOC_Os01g58100
LOC_Os01g58380
LOC_Os01g58400
LOC_Os01g58530
LOC_Os01g58640
LOC_Os01g58680
LOC_Os01g58700
LOC_Os01g58750
LOC_Os01g58790
LOC_Os01g58870
LOC_Os01g59060
LOC_Os01g59070
LOC_Os01g59100
LOC_Os01g59110
LOC_Os01g59150
LOC_Os01g59180
LOC_Os01g59190
LOC_Os01g59520
LOC_Os01g59570
LOC_Os01g59600
LOC_Os01g59630
LOC_Os01g59660
LOC_Os01g59720
LOC_Os01g59740
LOC_Os01g59790
LOC_Os01g59800
LOC_Os01g59850
LOC_Os01g59870
LOC_Os01g59890
LOC_Os01g59970
LOC_Os01g60010
LOC_Os01g60190
LOC_Os01g60260
LOC_Os01g60270
LOC_Os01g60309
LOC_Os01g60360
LOC_Os01g60410
LOC_Os01g60440
LOC_Os01g60650
LOC_Os01g60660
LOC_Os01g60670
LOC_Os01g60700
LOC_Os01g60770
LOC_Os01g60790
LOC_Os01g60810
LOC_Os01g60930
LOC_Os01g61010
LOC_Os01g61030
LOC_Os01g61070
LOC_Os01g61120
LOC_Os01g61150
LOC_Os01g61170
LOC_Os01g61190
LOC_Os01g61200
LOC_Os01g61250
LOC_Os01g61310
LOC_Os01g61380
LOC_Os01g61390
LOC_Os01g61420
LOC_Os01g61440
LOC_Os01g61500
LOC_Os01g61540
LOC_Os01g61590
LOC_Os01g61610
LOC_Os01g61670
LOC_Os01g61814
LOC_Os01g61820
LOC_Os01g61880
LOC_Os01g61890
LOC_Os01g61910
LOC_Os01g61930
LOC_Os01g61970
LOC_Os01g62020
LOC_Os01g62160
LOC_Os01g62200
LOC_Os01g62210
LOC_Os01g62220
LOC_Os01g62244
LOC_Os01g62300
LOC_Os01g62310
LOC_Os01g62360
LOC_Os01g62370
LOC_Os01g62380
LOC_Os01g62460
LOC_Os01g62480
LOC_Os01g62500
LOC_Os01g62610
LOC_Os01g62650
LOC_Os01g62660
LOC_Os01g62820
LOC_Os01g62840
LOC_Os01g62860
LOC_Os01g62870
LOC_Os01g62890
LOC_Os01g62900
LOC_Os01g62920
LOC_Os01g62990
LOC_Os01g63160
LOC_Os01g63210
LOC_Os01g63240
LOC_Os01g63260
LOC_Os01g63310
LOC_Os01g63400
LOC_Os01g63420
LOC_Os01g63460
LOC_Os01g63500
LOC_Os01g63820
LOC_Os01g63830
LOC_Os01g63950
LOC_Os01g63970
LOC_Os01g64030
LOC_Os01g64170
LOC_Os01g64190
LOC_Os01g64250
LOC_Os01g64256
LOC_Os01g64270
LOC_Os01g64290
LOC_Os01g64300
LOC_Os01g64350
LOC_Os01g64430
LOC_Os01g64630
LOC_Os01g64640
LOC_Os01g64650
LOC_Os01g64660
LOC_Os01g64680
LOC_Os01g64690
LOC_Os01g64720
LOC_Os01g64760
LOC_Os01g64770
LOC_Os01g64780
LOC_Os01g64970
LOC_Os01g64990
LOC_Os01g65070
LOC_Os01g65094
LOC_Os01g65169
LOC_Os01g65220
LOC_Os01g65260
LOC_Os01g65310
LOC_Os01g65370
LOC_Os01g65400
LOC_Os01g65460
LOC_Os01g65480
LOC_Os01g65520
LOC_Os01g65600
LOC_Os01g65650
LOC_Os01g65670
LOC_Os01g65700
LOC_Os01g65720
LOC_Os01g65730
LOC_Os01g65790
LOC_Os01g65800
LOC_Os01g65840
LOC_Os01g65900
LOC_Os01g65920
LOC_Os01g65986
LOC_Os01g66020
LOC_Os01g66170
LOC_Os01g66180
LOC_Os01g66190
LOC_Os01g66280
LOC_Os01g66320
LOC_Os01g66350
LOC_Os01g66379
LOC_Os01g66420
LOC_Os01g66500
LOC_Os01g66520
LOC_Os01g66530
LOC_Os01g66544
LOC_Os01g66560
LOC_Os01g66610
LOC_Os01g66690
LOC_Os01g66710
LOC_Os01g66720
LOC_Os01g66730
LOC_Os01g66920
LOC_Os01g66940
LOC_Os01g66960
LOC_Os01g67000
LOC_Os01g67040
LOC_Os01g67110
LOC_Os01g67134
LOC_Os01g67170
LOC_Os01g67180
LOC_Os01g67210
LOC_Os01g67250
LOC_Os01g67300
LOC_Os01g67310
LOC_Os01g67420
LOC_Os01g67430
LOC_Os01g67500
LOC_Os01g67510
LOC_Os01g67520
LOC_Os01g67560
LOC_Os01g67580
LOC_Os01g67630
LOC_Os01g67720
LOC_Os01g67920
LOC_Os01g67970
LOC_Os01g68010
LOC_Os01g68030
LOC_Os01g68040
LOC_Os01g68070
LOC_Os01g68160
LOC_Os01g68310
LOC_Os01g68320
LOC_Os01g68380
LOC_Os01g68480
LOC_Os01g68490
LOC_Os01g68500
LOC_Os01g68560
LOC_Os01g68589
LOC_Os01g68630
LOC_Os01g68660
LOC_Os01g68700
LOC_Os01g68710
LOC_Os01g68750
LOC_Os01g68760
LOC_Os01g68790
LOC_Os01g68830
LOC_Os01g68860
LOC_Os01g69040
LOC_Os01g69070
LOC_Os01g69080
LOC_Os01g69090
LOC_Os01g69100
LOC_Os01g69130
LOC_Os01g69210
LOC_Os01g69230
LOC_Os01g69250
LOC_Os01g69270
LOC_Os01g69830
LOC_Os01g69870
LOC_Os01g69920
LOC_Os01g69940
LOC_Os01g69950
LOC_Os01g69970
LOC_Os01g69980
LOC_Os01g69990
LOC_Os01g70020
LOC_Os01g70060
LOC_Os01g70080
LOC_Os01g70090
LOC_Os01g70100
LOC_Os01g70110
LOC_Os01g70140
LOC_Os01g70180
LOC_Os01g70190
LOC_Os01g70220
LOC_Os01g70240
LOC_Os01g70250
LOC_Os01g70260
LOC_Os01g70270
LOC_Os01g70300
LOC_Os01g70330
LOC_Os01g70380
LOC_Os01g70430
LOC_Os01g70570
LOC_Os01g70670
LOC_Os01g70780
LOC_Os01g70820
LOC_Os01g70840
LOC_Os01g70860
LOC_Os01g70870
LOC_Os01g70940
LOC_Os01g70960
LOC_Os01g70980
LOC_Os01g71000
LOC_Os01g71114
LOC_Os01g71130
LOC_Os01g71190
LOC_Os01g71200
LOC_Os01g71220
LOC_Os01g71250
LOC_Os01g71262
LOC_Os01g71280
LOC_Os01g71300
LOC_Os01g71320
LOC_Os01g71420
LOC_Os01g71460
LOC_Os01g71810
LOC_Os01g71820
LOC_Os01g72020
LOC_Os01g72090
LOC_Os01g72240
LOC_Os01g72260
LOC_Os01g72290
LOC_Os01g72320
LOC_Os01g72330
LOC_Os01g72350
LOC_Os01g72410
LOC_Os01g72470
LOC_Os01g72480
LOC_Os01g72510
LOC_Os01g72700
LOC_Os01g72710
LOC_Os01g72790
LOC_Os01g72834
LOC_Os01g73000
LOC_Os01g73080
LOC_Os01g73140
LOC_Os01g73150
LOC_Os01g73160
LOC_Os01g73310
LOC_Os01g73420
LOC_Os01g73460
LOC_Os01g73470
LOC_Os01g73560
LOC_Os01g73580
LOC_Os01g73670
LOC_Os01g73760
LOC_Os01g73800
LOC_Os01g73810
LOC_Os01g73840
LOC_Os01g73880
LOC_Os01g73950
LOC_Os01g73960
LOC_Os01g73990
LOC_Os01g74010
LOC_Os01g74020
LOC_Os01g74030
LOC_Os01g74170
LOC_Os01g74250
LOC_Os01g74320
LOC_Os01g74580
LOC_Os01g74600
LOC_Os01g74660
LOC_Os02g01010
LOC_Os02g01030
LOC_Os02g01070
LOC_Os02g01080
LOC_Os02g01100
LOC_Os02g01140
LOC_Os02g01210
LOC_Os02g01230
LOC_Os02g01280
LOC_Os02g01326
LOC_Os02g01332
LOC_Os02g01360
LOC_Os02g01450
LOC_Os02g01480
LOC_Os02g01500
LOC_Os02g01520
LOC_Os02g01560
LOC_Os02g01610
LOC_Os02g01720
LOC_Os02g01790
LOC_Os02g01890
LOC_Os02g01920
LOC_Os02g01930
LOC_Os02g02020
LOC_Os02g02130
LOC_Os02g02140
LOC_Os02g02240
LOC_Os02g02250
LOC_Os02g02270
LOC_Os02g02350
LOC_Os02g02360
LOC_Os02g02410
LOC_Os02g02424
LOC_Os02g02450
LOC_Os02g02480
LOC_Os02g02500
LOC_Os02g02510
LOC_Os02g02524
LOC_Os02g02530
LOC_Os02g02550
LOC_Os02g02580
LOC_Os02g02600
LOC_Os02g02700
LOC_Os02g02710
LOC_Os02g02720
LOC_Os02g02730
LOC_Os02g02740
LOC_Os02g02780
LOC_Os02g02800
LOC_Os02g02810
LOC_Os02g02950
LOC_Os02g02960
LOC_Os02g02970
LOC_Os02g03030
LOC_Os02g03060
LOC_Os02g03070
LOC_Os02g03100
LOC_Os02g03110
LOC_Os02g03200
LOC_Os02g03230
LOC_Os02g03260
LOC_Os02g03430
LOC_Os02g03440
LOC_Os02g03530
LOC_Os02g03560
LOC_Os02g03690
LOC_Os02g03730
LOC_Os02g03760
LOC_Os02g03790
LOC_Os02g03820
LOC_Os02g03870
LOC_Os02g04020
LOC_Os02g04040
LOC_Os02g04170
LOC_Os02g04240
LOC_Os02g04260
LOC_Os02g04270
LOC_Os02g04320
LOC_Os02g04420
LOC_Os02g04500
LOC_Os02g04560
LOC_Os02g04610
LOC_Os02g04680
LOC_Os02g04800
LOC_Os02g04840
LOC_Os02g04850
LOC_Os02g05330
LOC_Os02g05340
LOC_Os02g05450
LOC_Os02g05660
LOC_Os02g05680
LOC_Os02g05700
LOC_Os02g05770
LOC_Os02g05780
LOC_Os02g05810
LOC_Os02g05820
LOC_Os02g05840
LOC_Os02g05910
LOC_Os02g05960
LOC_Os02g05970
LOC_Os02g06090
LOC_Os02g06120
LOC_Os02g06180
LOC_Os02g06240
LOC_Os02g06280
LOC_Os02g06360
LOC_Os02g06400
LOC_Os02g06430
LOC_Os02g06470
LOC_Os02g06480
LOC_Os02g06540
LOC_Os02g06560
LOC_Os02g06570
LOC_Os02g06588
LOC_Os02g06630
LOC_Os02g06640
LOC_Os02g06700
LOC_Os02g06790
LOC_Os02g06840
LOC_Os02g06880
LOC_Os02g06890
LOC_Os02g06910
LOC_Os02g06920
LOC_Os02g07010
LOC_Os02g07040
LOC_Os02g07044
LOC_Os02g07050
LOC_Os02g07060
LOC_Os02g07110
LOC_Os02g07120
LOC_Os02g07150
LOC_Os02g07180
LOC_Os02g07200
LOC_Os02g07220
LOC_Os02g07240
LOC_Os02g07250
LOC_Os02g07310
LOC_Os02g07350
LOC_Os02g07410
LOC_Os02g07420
LOC_Os02g07450
LOC_Os02g07490
LOC_Os02g07550
LOC_Os02g07690
LOC_Os02g07720
LOC_Os02g07730
LOC_Os02g07740
LOC_Os02g07790
LOC_Os02g07810
LOC_Os02g07820
LOC_Os02g07890
LOC_Os02g07910
LOC_Os02g07920
LOC_Os02g07980
LOC_Os02g08110
LOC_Os02g08120
LOC_Os02g08180
LOC_Os02g08190
LOC_Os02g08260
LOC_Os02g08300
LOC_Os02g08310
LOC_Os02g08360
LOC_Os02g08370
LOC_Os02g08380
LOC_Os02g08480
LOC_Os02g08500
LOC_Os02g08520
LOC_Os02g08530
LOC_Os02g08540
LOC_Os02g09130
LOC_Os02g09140
LOC_Os02g09180
LOC_Os02g09190
LOC_Os02g09250
LOC_Os02g09359
LOC_Os02g09380
LOC_Os02g09460
LOC_Os02g09470
LOC_Os02g09490
LOC_Os02g09740
LOC_Os02g09780
LOC_Os02g09810
LOC_Os02g09820
LOC_Os02g09900
LOC_Os02g09910
LOC_Os02g10010
LOC_Os02g10050
LOC_Os02g10060
LOC_Os02g10080
LOC_Os02g10130
LOC_Os02g10160
LOC_Os02g10180
LOC_Os02g10200
LOC_Os02g10220
LOC_Os02g10260
LOC_Os02g10310
LOC_Os02g10350
LOC_Os02g10380
LOC_Os02g10390
LOC_Os02g10480
LOC_Os02g10510
LOC_Os02g10540
LOC_Os02g10580
LOC_Os02g10640
LOC_Os02g10650
LOC_Os02g10660
LOC_Os02g10690
LOC_Os02g10710
LOC_Os02g10810
LOC_Os02g10820
LOC_Os02g10840
LOC_Os02g10880
LOC_Os02g10900
LOC_Os02g10920
LOC_Os02g10940
LOC_Os02g11030
LOC_Os02g11040
LOC_Os02g11050
LOC_Os02g11060
LOC_Os02g11110
LOC_Os02g11740
LOC_Os02g11890
LOC_Os02g12030
LOC_Os02g12350
LOC_Os02g12380
LOC_Os02g12420
LOC_Os02g12580
LOC_Os02g12600
LOC_Os02g12610
LOC_Os02g12650
LOC_Os02g12660
LOC_Os02g12730
LOC_Os02g12750
LOC_Os02g12790
LOC_Os02g12880
LOC_Os02g12890
LOC_Os02g13060
LOC_Os02g13100
LOC_Os02g13110
LOC_Os02g13140
LOC_Os02g13170
LOC_Os02g13220
LOC_Os02g13260
LOC_Os02g13270
LOC_Os02g13290
LOC_Os02g13360
LOC_Os02g13380
LOC_Os02g13510
LOC_Os02g13530
LOC_Os02g13770
LOC_Os02g13780
LOC_Os02g13840
LOC_Os02g13870
LOC_Os02g13890
LOC_Os02g13900
LOC_Os02g13950
LOC_Os02g14000
LOC_Os02g14059
LOC_Os02g14090
LOC_Os02g14110
LOC_Os02g14120
LOC_Os02g14130
LOC_Os02g14190
LOC_Os02g14480
LOC_Os02g14720
LOC_Os02g14760
LOC_Os02g14770
LOC_Os02g14780
LOC_Os02g14790
LOC_Os02g14850
LOC_Os02g14874
LOC_Os02g15220
LOC_Os02g15230
LOC_Os02g15270
LOC_Os02g15310
LOC_Os02g15340
LOC_Os02g15350
LOC_Os02g15520
LOC_Os02g15550
LOC_Os02g15610
LOC_Os02g15640
LOC_Os02g15690
LOC_Os02g15700
LOC_Os02g15740
LOC_Os02g15750
LOC_Os02g15810
LOC_Os02g15820
LOC_Os02g15880
LOC_Os02g15950
LOC_Os02g16000
LOC_Os02g16450
LOC_Os02g16550
LOC_Os02g16600
LOC_Os02g16650
LOC_Os02g16670
LOC_Os02g16709
LOC_Os02g16780
LOC_Os02g17060
LOC_Os02g17150
LOC_Os02g17210
LOC_Os02g17240
LOC_Os02g17250
LOC_Os02g17280
LOC_Os02g17330
LOC_Os02g17370
LOC_Os02g17390
LOC_Os02g17500
LOC_Os02g17620
LOC_Os02g17640
LOC_Os02g17650
LOC_Os02g17680
LOC_Os02g17850
LOC_Os02g17910
LOC_Os02g17920
LOC_Os02g17940
LOC_Os02g17990
LOC_Os02g18090
LOC_Os02g18320
LOC_Os02g18380
LOC_Os02g18550
LOC_Os02g18620
LOC_Os02g18640
LOC_Os02g18660
LOC_Os02g18690
LOC_Os02g18830
LOC_Os02g18840
LOC_Os02g18850
LOC_Os02g19040
LOC_Os02g19140
LOC_Os02g19170
LOC_Os02g19200
LOC_Os02g19210
LOC_Os02g19220
LOC_Os02g19330
LOC_Os02g19440
LOC_Os02g19510
LOC_Os02g19804
LOC_Os02g19860
LOC_Os02g19890
LOC_Os02g20310
LOC_Os02g20500
LOC_Os02g20690
LOC_Os02g20720
LOC_Os02g20844
LOC_Os02g20850
LOC_Os02g20860
LOC_Os02g20930
LOC_Os02g20950
LOC_Os02g21080
LOC_Os02g21110
LOC_Os02g21240
LOC_Os02g21260
LOC_Os02g21269
LOC_Os02g21280
LOC_Os02g21310
LOC_Os02g21330
LOC_Os02g21430
LOC_Os02g21460
LOC_Os02g21510
LOC_Os02g21630
LOC_Os02g21650
LOC_Os02g21880
LOC_Os02g22060
LOC_Os02g22090
LOC_Os02g22260
LOC_Os02g22370
LOC_Os02g22380
LOC_Os02g23823
LOC_Os02g23890
LOC_Os02g24020
LOC_Os02g24430
LOC_Os02g24700
LOC_Os02g25230
LOC_Os02g25650
LOC_Os02g25700
LOC_Os02g25870
LOC_Os02g25900
LOC_Os02g26210
LOC_Os02g26600
LOC_Os02g26670
LOC_Os02g26720
LOC_Os02g26770
LOC_Os02g26860
LOC_Os02g26890
LOC_Os02g27030
LOC_Os02g27060
LOC_Os02g27070
LOC_Os02g27220
LOC_Os02g27310
LOC_Os02g27769
LOC_Os02g27810
LOC_Os02g27950
LOC_Os02g28720
LOC_Os02g28810
LOC_Os02g28820
LOC_Os02g28850
LOC_Os02g28980
LOC_Os02g29150
LOC_Os02g29160
LOC_Os02g29190
LOC_Os02g29220
LOC_Os02g29340
LOC_Os02g29400
LOC_Os02g29450
LOC_Os02g29510
LOC_Os02g29530
LOC_Os02g29960
LOC_Os02g30050
LOC_Os02g30080
LOC_Os02g30180
LOC_Os02g30210
LOC_Os02g30230
LOC_Os02g30240
LOC_Os02g30300
LOC_Os02g30410
LOC_Os02g30460
LOC_Os02g30620
LOC_Os02g30624
LOC_Os02g30630
LOC_Os02g30640
LOC_Os02g30650
LOC_Os02g30840
LOC_Os02g30900
LOC_Os02g30910
LOC_Os02g30940
LOC_Os02g31100
LOC_Os02g31140
LOC_Os02g31220
LOC_Os02g31960
LOC_Os02g32030
LOC_Os02g32110
LOC_Os02g32120
LOC_Os02g32190
LOC_Os02g32200
LOC_Os02g32350
LOC_Os02g32370
LOC_Os02g32430
LOC_Os02g32450
LOC_Os02g32490
LOC_Os02g32540
LOC_Os02g32570
LOC_Os02g32580
LOC_Os02g32600
LOC_Os02g32650
LOC_Os02g32660
LOC_Os02g32750
LOC_Os02g32760
LOC_Os02g32780
LOC_Os02g32850
LOC_Os02g33010
LOC_Os02g33020
LOC_Os02g33140
LOC_Os02g33149
LOC_Os02g33180
LOC_Os02g33230
LOC_Os02g33320
LOC_Os02g33430
LOC_Os02g33450
LOC_Os02g33500
LOC_Os02g33550
LOC_Os02g33590
LOC_Os02g33600
LOC_Os02g33670
LOC_Os02g33700
LOC_Os02g33770
LOC_Os02g33820
LOC_Os02g33860
LOC_Os02g34430
LOC_Os02g34470
LOC_Os02g34500
LOC_Os02g34530
LOC_Os02g34560
LOC_Os02g34630
LOC_Os02g34680
LOC_Os02g34700
LOC_Os02g34840
LOC_Os02g34870
LOC_Os02g34884
LOC_Os02g34940
LOC_Os02g34950
LOC_Os02g35090
LOC_Os02g35110
LOC_Os02g35130
LOC_Os02g35144
LOC_Os02g35190
LOC_Os02g35450
LOC_Os02g35470
LOC_Os02g35480
LOC_Os02g35500
LOC_Os02g35530
LOC_Os02g35560
LOC_Os02g35590
LOC_Os02g35620
LOC_Os02g35650
LOC_Os02g35690
LOC_Os02g35700
LOC_Os02g35720
LOC_Os02g35750
LOC_Os02g35770
LOC_Os02g35840
LOC_Os02g35860
LOC_Os02g35870
LOC_Os02g35890
LOC_Os02g35940
LOC_Os02g35950
LOC_Os02g36190
LOC_Os02g36400
LOC_Os02g36550
LOC_Os02g36680
LOC_Os02g36710
LOC_Os02g36740
LOC_Os02g36770
LOC_Os02g36780
LOC_Os02g36960
LOC_Os02g37000
LOC_Os02g37130
LOC_Os02g37140
LOC_Os02g37150
LOC_Os02g37430
LOC_Os02g37470
LOC_Os02g37600
LOC_Os02g37700
LOC_Os02g37830
LOC_Os02g37862
LOC_Os02g37870
LOC_Os02g37880
LOC_Os02g37910
LOC_Os02g37920
LOC_Os02g37930
LOC_Os02g37940
LOC_Os02g37950
LOC_Os02g37960
LOC_Os02g38050
LOC_Os02g38120
LOC_Os02g38140
LOC_Os02g38160
LOC_Os02g38200
LOC_Os02g38220
LOC_Os02g38300
LOC_Os02g38340
LOC_Os02g38430
LOC_Os02g38440
LOC_Os02g38499
LOC_Os02g38589
LOC_Os02g38804
LOC_Os02g38920
LOC_Os02g38950
LOC_Os02g38970
LOC_Os02g38980
LOC_Os02g39010
LOC_Os02g39050
LOC_Os02g39160
LOC_Os02g39300
LOC_Os02g39340
LOC_Os02g39350
LOC_Os02g39360
LOC_Os02g39390
LOC_Os02g39520
LOC_Os02g39550
LOC_Os02g39560
LOC_Os02g39600
LOC_Os02g39630
LOC_Os02g39700
LOC_Os02g39730
LOC_Os02g39764
LOC_Os02g39820
LOC_Os02g39830
LOC_Os02g39840
LOC_Os02g39880
LOC_Os02g39884
LOC_Os02g39920
LOC_Os02g39950
LOC_Os02g39970
LOC_Os02g40000
LOC_Os02g40040
LOC_Os02g40080
LOC_Os02g40100
LOC_Os02g40420
LOC_Os02g40440
LOC_Os02g40454
LOC_Os02g40514
LOC_Os02g40530
LOC_Os02g40690
LOC_Os02g40810
LOC_Os02g40830
LOC_Os02g40860
LOC_Os02g40870
LOC_Os02g40880
LOC_Os02g40900
LOC_Os02g41520
LOC_Os02g41560
LOC_Os02g41770
LOC_Os02g41800
LOC_Os02g41860
LOC_Os02g41990
LOC_Os02g42040
LOC_Os02g42210
LOC_Os02g42230
LOC_Os02g42290
LOC_Os02g42320
LOC_Os02g42374
LOC_Os02g42406
LOC_Os02g42470
LOC_Os02g42560
LOC_Os02g42570
LOC_Os02g42580
LOC_Os02g42600
LOC_Os02g42620
LOC_Os02g42660
LOC_Os02g42800
LOC_Os02g42810
LOC_Os02g42860
LOC_Os02g42870
LOC_Os02g42920
LOC_Os02g42940
LOC_Os02g43000
LOC_Os02g43010
LOC_Os02g43020
LOC_Os02g43090
LOC_Os02g43280
LOC_Os02g43460
LOC_Os02g43540
LOC_Os02g43590
LOC_Os02g43670
LOC_Os02g43710
LOC_Os02g43740
LOC_Os02g43750
LOC_Os02g43810
LOC_Os02g43830
LOC_Os02g43850
LOC_Os02g43860
LOC_Os02g43870
LOC_Os02g43906
LOC_Os02g43930
LOC_Os02g44010
LOC_Os02g44111
LOC_Os02g44120
LOC_Os02g44130
LOC_Os02g44132
LOC_Os02g44220
LOC_Os02g44250
LOC_Os02g44260
LOC_Os02g44290
LOC_Os02g44330
LOC_Os02g44340
LOC_Os02g44360
LOC_Os02g44370
LOC_Os02g44470
LOC_Os02g44520
LOC_Os02g44550
LOC_Os02g44642
LOC_Os02g44690
LOC_Os02g44710
LOC_Os02g44720
LOC_Os02g44810
LOC_Os02g44920
LOC_Os02g44930
LOC_Os02g45100
LOC_Os02g45120
LOC_Os02g45180
LOC_Os02g45250
LOC_Os02g45310
LOC_Os02g45344
LOC_Os02g45380
LOC_Os02g45480
LOC_Os02g45570
LOC_Os02g45600
LOC_Os02g45690
LOC_Os02g45750
LOC_Os02g45810
LOC_Os02g45820
LOC_Os02g45870
LOC_Os02g45930
LOC_Os02g45940
LOC_Os02g46080
LOC_Os02g46130
LOC_Os02g46150
LOC_Os02g46220
LOC_Os02g46440
LOC_Os02g46490
LOC_Os02g46510
LOC_Os02g46520
LOC_Os02g46600
LOC_Os02g46660
LOC_Os02g46780
LOC_Os02g46830
LOC_Os02g46940
LOC_Os02g46956
LOC_Os02g46962
LOC_Os02g46980
LOC_Os02g46990
LOC_Os02g47030
LOC_Os02g47140
LOC_Os02g47170
LOC_Os02g47180
LOC_Os02g47230
LOC_Os02g47310
LOC_Os02g47350
LOC_Os02g47510
LOC_Os02g47580
LOC_Os02g47600
LOC_Os02g47610
LOC_Os02g47744
LOC_Os02g47760
LOC_Os02g47790
LOC_Os02g47800
LOC_Os02g47830
LOC_Os02g47840
LOC_Os02g47850
LOC_Os02g47880
LOC_Os02g47930
LOC_Os02g47940
LOC_Os02g48000
LOC_Os02g48116
LOC_Os02g48122
LOC_Os02g48140
LOC_Os02g48190
LOC_Os02g48290
LOC_Os02g48360
LOC_Os02g48380
LOC_Os02g48390
LOC_Os02g48450
LOC_Os02g48460
LOC_Os02g48470
LOC_Os02g48590
LOC_Os02g48600
LOC_Os02g48610
LOC_Os02g48620
LOC_Os02g48630
LOC_Os02g48650
LOC_Os02g48680
LOC_Os02g48720
LOC_Os02g48740
LOC_Os02g48810
LOC_Os02g48830
LOC_Os02g48840
LOC_Os02g48850
LOC_Os02g48860
LOC_Os02g48880
LOC_Os02g48900
LOC_Os02g48980
LOC_Os02g49030
LOC_Os02g49050
LOC_Os02g49070
LOC_Os02g49080
LOC_Os02g49090
LOC_Os02g49150
LOC_Os02g49230
LOC_Os02g49270
LOC_Os02g49310
LOC_Os02g49320
LOC_Os02g49450
LOC_Os02g49510
LOC_Os02g49610
LOC_Os02g49620
LOC_Os02g49700
LOC_Os02g49760
LOC_Os02g49770
LOC_Os02g49800
LOC_Os02g49820
LOC_Os02g49830
LOC_Os02g49870
LOC_Os02g49880
LOC_Os02g49920
LOC_Os02g49950
LOC_Os02g49960
LOC_Os02g50050
LOC_Os02g50060
LOC_Os02g50100
LOC_Os02g50210
LOC_Os02g50230
LOC_Os02g50270
LOC_Os02g50280
LOC_Os02g50320
LOC_Os02g50350
LOC_Os02g50360
LOC_Os02g50550
LOC_Os02g50620
LOC_Os02g50630
LOC_Os02g50640
LOC_Os02g50680
LOC_Os02g50760
LOC_Os02g50780
LOC_Os02g50799
LOC_Os02g50810
LOC_Os02g50820
LOC_Os02g50840
LOC_Os02g50880
LOC_Os02g50990
LOC_Os02g51080
LOC_Os02g51130
LOC_Os02g51180
LOC_Os02g51320
LOC_Os02g51390
LOC_Os02g51420
LOC_Os02g51430
LOC_Os02g51470
LOC_Os02g51500
LOC_Os02g51540
LOC_Os02g51620
LOC_Os02g51640
LOC_Os02g51660
LOC_Os02g51700
LOC_Os02g51710
LOC_Os02g51740
LOC_Os02g51750
LOC_Os02g51760
LOC_Os02g51790
LOC_Os02g51820
LOC_Os02g51830
LOC_Os02g51850
LOC_Os02g51860
LOC_Os02g51950
LOC_Os02g52040
LOC_Os02g52130
LOC_Os02g52140
LOC_Os02g52160
LOC_Os02g52190
LOC_Os02g52220
LOC_Os02g52230
LOC_Os02g52270
LOC_Os02g52290
LOC_Os02g52300
LOC_Os02g52370
LOC_Os02g52390
LOC_Os02g52410
LOC_Os02g52430
LOC_Os02g52450
LOC_Os02g52470
LOC_Os02g52650
LOC_Os02g52730
LOC_Os02g52770
LOC_Os02g52810
LOC_Os02g52860
LOC_Os02g52880
LOC_Os02g52900
LOC_Os02g52910
LOC_Os02g52920
LOC_Os02g52930
LOC_Os02g52940
LOC_Os02g53000
LOC_Os02g53050
LOC_Os02g53060
LOC_Os02g53110
LOC_Os02g53150
LOC_Os02g53160
LOC_Os02g53250
LOC_Os02g53280
LOC_Os02g53330
LOC_Os02g53340
LOC_Os02g53380
[truncated: 6,073 more rows]

## Sheet: E-specific genes in eg1 mutant
LOC_Os01g01295
LOC_Os01g01302
LOC_Os01g01600
LOC_Os01g01620
LOC_Os01g01870
LOC_Os01g01920
LOC_Os01g01940
LOC_Os01g02080
LOC_Os01g02139
LOC_Os01g03330
LOC_Os01g03340
LOC_Os01g03510
LOC_Os01g03620
LOC_Os01g03650
LOC_Os01g04050
LOC_Os01g04440
LOC_Os01g04580
LOC_Os01g04930
LOC_Os01g05010
LOC_Os01g06440
LOC_Os01g06450
LOC_Os01g06640
LOC_Os01g07080
LOC_Os01g07150
LOC_Os01g07360
LOC_Os01g08190
LOC_Os01g08420
LOC_Os01g08430
LOC_Os01g08520
LOC_Os01g09020
LOC_Os01g09300
LOC_Os01g10790
LOC_Os01g11070
LOC_Os01g12650
LOC_Os01g12750
LOC_Os01g12880
LOC_Os01g12890
LOC_Os01g12900
LOC_Os01g13300
LOC_Os01g13730
LOC_Os01g14330
LOC_Os01g14520
LOC_Os01g14630
LOC_Os01g14650
LOC_Os01g15600
LOC_Os01g15630
LOC_Os01g15790
LOC_Os01g15900
LOC_Os01g16350
LOC_Os01g16470
LOC_Os01g16920
LOC_Os01g18360
LOC_Os01g18630
LOC_Os01g20030
LOC_Os01g21940
LOC_Os01g22900
LOC_Os01g25820
LOC_Os01g27520
LOC_Os01g27730
LOC_Os01g31220
LOC_Os01g31629
LOC_Os01g32750
LOC_Os01g34080
LOC_Os01g34480
LOC_Os01g37490
LOC_Os01g37980
LOC_Os01g38530
LOC_Os01g39010
LOC_Os01g41640
LOC_Os01g41900
LOC_Os01g42140
LOC_Os01g42280
LOC_Os01g42430
LOC_Os01g42810
LOC_Os01g42900
LOC_Os01g43140
LOC_Os01g43440
LOC_Os01g43710
LOC_Os01g43910
LOC_Os01g44110
LOC_Os01g44960
LOC_Os01g45190
LOC_Os01g45750
LOC_Os01g45960
LOC_Os01g47420
LOC_Os01g47470
LOC_Os01g47620
LOC_Os01g47760
LOC_Os01g48060
LOC_Os01g48410
LOC_Os01g48690
LOC_Os01g48760
LOC_Os01g48950
LOC_Os01g49340
LOC_Os01g49490
LOC_Os01g49690
LOC_Os01g50310
LOC_Os01g50320
LOC_Os01g50616
LOC_Os01g51020
LOC_Os01g51380
LOC_Os01g51410
LOC_Os01g51840
LOC_Os01g52610
LOC_Os01g53520
LOC_Os01g53710
LOC_Os01g53910
LOC_Os01g53940
LOC_Os01g54010
LOC_Os01g54530
LOC_Os01g54560
LOC_Os01g54590
LOC_Os01g54620
LOC_Os01g54850
LOC_Os01g54990
LOC_Os01g55110
LOC_Os01g55350
LOC_Os01g55880
LOC_Os01g56810
LOC_Os01g57400
LOC_Os01g57410
LOC_Os01g57710
LOC_Os01g59060
LOC_Os01g59080
LOC_Os01g60930
LOC_Os01g61010
LOC_Os01g61190
LOC_Os01g61200
LOC_Os01g61500
LOC_Os01g62260
LOC_Os01g62300
LOC_Os01g62350
LOC_Os01g62420
LOC_Os01g62610
LOC_Os01g62900
LOC_Os01g63160
LOC_Os01g63220
LOC_Os01g63510
LOC_Os01g63690
LOC_Os01g64790
LOC_Os01g65010
LOC_Os01g65060
LOC_Os01g65310
LOC_Os01g65370
LOC_Os01g65400
LOC_Os01g65670
LOC_Os01g65800
LOC_Os01g66190
LOC_Os01g66350
LOC_Os01g66520
LOC_Os01g66610
LOC_Os01g67180
LOC_Os01g67210
LOC_Os01g67310
LOC_Os01g67520
LOC_Os01g67830
LOC_Os01g67850
LOC_Os01g68750
LOC_Os01g68930
LOC_Os01g69090
LOC_Os01g69130
LOC_Os01g69870
LOC_Os01g69910
LOC_Os01g70050
LOC_Os01g70220
LOC_Os01g70260
LOC_Os01g70860
LOC_Os01g70940
LOC_Os01g71080
LOC_Os01g71130
LOC_Os01g71340
LOC_Os01g72130
LOC_Os01g72190
LOC_Os01g72300
LOC_Os01g72330
LOC_Os01g72970
LOC_Os01g73000
LOC_Os01g73960
LOC_Os01g74020
LOC_Os02g01350
LOC_Os02g01500
LOC_Os02g01510
LOC_Os02g01560
LOC_Os02g02160
LOC_Os02g02360
LOC_Os02g02424
LOC_Os02g02500
LOC_Os02g02530
LOC_Os02g02690
LOC_Os02g02700
LOC_Os02g03030
LOC_Os02g03060
LOC_Os02g03070
LOC_Os02g03230
LOC_Os02g03530
LOC_Os02g04540
LOC_Os02g05470
LOC_Os02g05820
LOC_Os02g06090
LOC_Os02g06790
LOC_Os02g06840
LOC_Os02g07180
LOC_Os02g07490
LOC_Os02g07740
LOC_Os02g07810
LOC_Os02g07910
LOC_Os02g08110
LOC_Os02g08330
LOC_Os02g08400
LOC_Os02g08500
LOC_Os02g08540
LOC_Os02g09140
LOC_Os02g09830
LOC_Os02g10480
LOC_Os02g10540
LOC_Os02g10660
LOC_Os02g10690
LOC_Os02g10700
LOC_Os02g10840
LOC_Os02g13310
LOC_Os02g14720
LOC_Os02g15020
LOC_Os02g15220
LOC_Os02g15520
LOC_Os02g15760
LOC_Os02g17060
LOC_Os02g17640
LOC_Os02g17650
LOC_Os02g17910
LOC_Os02g17970
LOC_Os02g18380
LOC_Os02g20850
LOC_Os02g24270
LOC_Os02g25780
LOC_Os02g26670
LOC_Os02g27310
LOC_Os02g30410
LOC_Os02g31140
LOC_Os02g32570
LOC_Os02g32840
LOC_Os02g33770
LOC_Os02g34470
LOC_Os02g34560
LOC_Os02g34680
LOC_Os02g34870
LOC_Os02g34884
LOC_Os02g35000
LOC_Os02g35660
LOC_Os02g35840
LOC_Os02g35860
LOC_Os02g35870
LOC_Os02g35940
LOC_Os02g35950
LOC_Os02g36350
LOC_Os02g36710
LOC_Os02g37654
LOC_Os02g38020
LOC_Os02g38300
LOC_Os02g38900
LOC_Os02g39140
LOC_Os02g39160
LOC_Os02g39330
LOC_Os02g39550
LOC_Os02g39730
LOC_Os02g40410
LOC_Os02g40420
LOC_Os02g41670
LOC_Os02g42620
LOC_Os02g42640
LOC_Os02g42800
LOC_Os02g43010
LOC_Os02g43090
LOC_Os02g43670
LOC_Os02g44120
LOC_Os02g44290
LOC_Os02g44320
LOC_Os02g45690
LOC_Os02g45930
LOC_Os02g45980
LOC_Os02g46220
LOC_Os02g46560
LOC_Os02g46910
LOC_Os02g47110
LOC_Os02g47510
LOC_Os02g47640
LOC_Os02g47760
LOC_Os02g47800
LOC_Os02g48080
LOC_Os02g48460
LOC_Os02g48600
LOC_Os02g49230
LOC_Os02g49270
LOC_Os02g49420
LOC_Os02g50060
LOC_Os02g50280
LOC_Os02g50360
LOC_Os02g50680
LOC_Os02g51320
LOC_Os02g51660
LOC_Os02g51760
LOC_Os02g51830
LOC_Os02g51850
LOC_Os02g52370
LOC_Os02g52450
LOC_Os02g53100
LOC_Os02g53680
LOC_Os02g53690
LOC_Os02g53860
LOC_Os02g54140
LOC_Os02g54980
LOC_Os02g56020
LOC_Os02g56160
LOC_Os02g56300
LOC_Os02g56500
LOC_Os02g56750
LOC_Os02g56840
LOC_Os02g57170
LOC_Os02g57260
LOC_Os02g57470
LOC_Os02g58210
LOC_Os02g58230
LOC_Os02g58330
LOC_Os02g58350
LOC_Os02g58440
LOC_Os02g58450
LOC_Os03g01020
LOC_Os03g01180
LOC_Os03g01320
LOC_Os03g01840
LOC_Os03g02260
LOC_Os03g02440
LOC_Os03g02560
LOC_Os03g02939
LOC_Os03g03034
LOC_Os03g03200
LOC_Os03g03430
LOC_Os03g03630
LOC_Os03g03660
LOC_Os03g04080
LOC_Os03g04100
LOC_Os03g04110
LOC_Os03g04270
LOC_Os03g04710
LOC_Os03g04920
LOC_Os03g05180
LOC_Os03g05770
LOC_Os03g06090
LOC_Os03g06200
LOC_Os03g06390
LOC_Os03g06410
LOC_Os03g06520
LOC_Os03g06630
LOC_Os03g06680
LOC_Os03g06970
LOC_Os03g06990
LOC_Os03g07080
LOC_Os03g07300
LOC_Os03g07570
LOC_Os03g08500
LOC_Os03g08570
LOC_Os03g08624
LOC_Os03g08700
LOC_Os03g08790
LOC_Os03g09060
LOC_Os03g09070
LOC_Os03g09290
LOC_Os03g10090
LOC_Os03g10210
LOC_Os03g11060
LOC_Os03g11510
LOC_Os03g11560
LOC_Os03g11570
LOC_Os03g12290
LOC_Os03g12414
LOC_Os03g12680
LOC_Os03g12840
LOC_Os03g12890
LOC_Os03g12900
LOC_Os03g12950
LOC_Os03g13240
LOC_Os03g13720
LOC_Os03g13810
LOC_Os03g14000
LOC_Os03g14130
LOC_Os03g14150
LOC_Os03g14840
LOC_Os03g14900
LOC_Os03g15690
LOC_Os03g15750
LOC_Os03g16334
LOC_Os03g16430
LOC_Os03g16440
LOC_Os03g16790
LOC_Os03g16824
LOC_Os03g18430
LOC_Os03g18454
LOC_Os03g18740
LOC_Os03g18870
LOC_Os03g19280
LOC_Os03g19680
LOC_Os03g21040
LOC_Os03g21510
LOC_Os03g22470
LOC_Os03g22490
LOC_Os03g22770
LOC_Os03g22790
LOC_Os03g22880
LOC_Os03g23960
LOC_Os03g24560
LOC_Os03g25450
LOC_Os03g25790
LOC_Os03g26460
LOC_Os03g26910
LOC_Os03g27350
LOC_Os03g27990
LOC_Os03g29190
LOC_Os03g29750
LOC_Os03g29850
LOC_Os03g29970
LOC_Os03g31026
LOC_Os03g31180
LOC_Os03g31300
LOC_Os03g31510
LOC_Os03g31570
LOC_Os03g31690
LOC_Os03g36930
LOC_Os03g37010
LOC_Os03g37984
LOC_Os03g39170
LOC_Os03g39610
LOC_Os03g40250
LOC_Os03g40600
LOC_Os03g40650
LOC_Os03g41600
LOC_Os03g42420
LOC_Os03g43010
LOC_Os03g44530
LOC_Os03g44660
LOC_Os03g44670
LOC_Os03g44760
LOC_Os03g44780
LOC_Os03g45450
LOC_Os03g46040
LOC_Os03g46390
LOC_Os03g46480
LOC_Os03g46740
LOC_Os03g48110
LOC_Os03g48170
LOC_Os03g48750
LOC_Os03g48930
LOC_Os03g49180
LOC_Os03g49380
LOC_Os03g49570
LOC_Os03g50070
LOC_Os03g50100
LOC_Os03g50120
LOC_Os03g50140
LOC_Os03g50550
LOC_Os03g50740
LOC_Os03g50880
LOC_Os03g51350
LOC_Os03g51580
LOC_Os03g51740
LOC_Os03g52320
LOC_Os03g52470
LOC_Os03g53150
LOC_Os03g53590
LOC_Os03g53770
LOC_Os03g54160
LOC_Os03g54790
LOC_Os03g54900
LOC_Os03g55200
LOC_Os03g55240
LOC_Os03g55640
LOC_Os03g55880
LOC_Os03g56370
LOC_Os03g56610
LOC_Os03g56700
LOC_Os03g56820
LOC_Os03g57149
LOC_Os03g57260
LOC_Os03g57349
LOC_Os03g57900
LOC_Os03g57910
LOC_Os03g58090
LOC_Os03g58600
LOC_Os03g59020
LOC_Os03g59390
LOC_Os03g59620
LOC_Os03g59770
LOC_Os03g59790
LOC_Os03g60090
LOC_Os03g60110
LOC_Os03g60180
LOC_Os03g60840
LOC_Os03g60850
LOC_Os03g60920
LOC_Os03g61010
LOC_Os03g61120
LOC_Os03g61150
LOC_Os03g61360
LOC_Os03g61500
LOC_Os03g61560
LOC_Os03g61710
LOC_Os03g61780
LOC_Os03g61790
LOC_Os03g61810
LOC_Os03g61950
LOC_Os03g61970
LOC_Os03g62700
LOC_Os03g62950
LOC_Os03g63660
LOC_Os03g63760
LOC_Os03g63850
LOC_Os03g63940
LOC_Os03g64010
LOC_Os03g64070
LOC_Os03g64140
LOC_Os03g64340
LOC_Os04g02110
LOC_Os04g06770
LOC_Os04g09530
LOC_Os04g09800
LOC_Os04g10240
LOC_Os04g13160
LOC_Os04g17050
LOC_Os04g17100
LOC_Os04g18090
LOC_Os04g23550
LOC_Os04g24520
LOC_Os04g25560
LOC_Os04g28410
LOC_Os04g28420
LOC_Os04g30200
LOC_Os04g30740
LOC_Os04g31110
LOC_Os04g31730
LOC_Os04g31820
LOC_Os04g31924
LOC_Os04g31960
LOC_Os04g32110
LOC_Os04g32550
LOC_Os04g32790
LOC_Os04g32880
LOC_Os04g32950
LOC_Os04g33260
LOC_Os04g33390
LOC_Os04g33400
LOC_Os04g33490
LOC_Os04g33740
LOC_Os04g33820
LOC_Os04g33980
LOC_Os04g34530
LOC_Os04g35080
LOC_Os04g35114
LOC_Os04g35130
LOC_Os04g35650
LOC_Os04g35800
LOC_Os04g35900
LOC_Os04g36630
LOC_Os04g36730
LOC_Os04g36750
LOC_Os04g36859
LOC_Os04g38410
LOC_Os04g38750
LOC_Os04g39020
LOC_Os04g39910
LOC_Os04g40040
LOC_Os04g40090
LOC_Os04g40290
LOC_Os04g40430
LOC_Os04g40520
LOC_Os04g40630
LOC_Os04g41140
LOC_Os04g41330
LOC_Os04g41460
LOC_Os04g41680
LOC_Os04g42030
LOC_Os04g42090
LOC_Os04g42120
LOC_Os04g42250
LOC_Os04g43130
LOC_Os04g43650
LOC_Os04g44300
LOC_Os04g44420
LOC_Os04g44500
LOC_Os04g44510
LOC_Os04g44810
LOC_Os04g44890
LOC_Os04g45140
LOC_Os04g45690
LOC_Os04g45810
LOC_Os04g45970
LOC_Os04g46170
LOC_Os04g46200
LOC_Os04g46390
LOC_Os04g46830
LOC_Os04g46940
LOC_Os04g46980
LOC_Os04g47220
LOC_Os04g47420
LOC_Os04g47480
LOC_Os04g47720
LOC_Os04g47890
LOC_Os04g47990
LOC_Os04g48010
LOC_Os04g48140
LOC_Os04g48170
LOC_Os04g48270
LOC_Os04g48390
LOC_Os04g48480
LOC_Os04g48730
LOC_Os04g48840
LOC_Os04g48880
LOC_Os04g48950
LOC_Os04g49370
LOC_Os04g49410
LOC_Os04g49450
LOC_Os04g49570
LOC_Os04g49680
LOC_Os04g49700
LOC_Os04g50120
LOC_Os04g50970
LOC_Os04g51080
LOC_Os04g51300
LOC_Os04g51350
LOC_Os04g51880
LOC_Os04g52000
LOC_Os04g52200
LOC_Os04g52310
LOC_Os04g52330
LOC_Os04g52450
LOC_Os04g52800
LOC_Os04g52870
LOC_Os04g53330
LOC_Os04g53700
LOC_Os04g54790
LOC_Os04g55230
LOC_Os04g55420
LOC_Os04g55490
LOC_Os04g55510
LOC_Os04g55710
LOC_Os04g56370
LOC_Os04g56480
LOC_Os04g56510
LOC_Os04g57300
LOC_Os04g57350
LOC_Os04g57360
LOC_Os04g57410
LOC_Os04g57440
LOC_Os04g57890
LOC_Os04g57950
LOC_Os04g58230
LOC_Os04g58280
LOC_Os04g58800
LOC_Os04g58900
LOC_Os04g59340
LOC_Os04g59610
LOC_Os05g01250
LOC_Os05g01760
LOC_Os05g01790
LOC_Os05g02060
LOC_Os05g02120
LOC_Os05g02300
LOC_Os05g03030
LOC_Os05g03460
LOC_Os05g03530
LOC_Os05g03770
LOC_Os05g03820
LOC_Os05g03920
LOC_Os05g04630
LOC_Os05g04770
LOC_Os05g04950
LOC_Os05g05210
LOC_Os05g05470
LOC_Os05g05740
LOC_Os05g05840
LOC_Os05g06060
LOC_Os05g06110
LOC_Os05g06440
LOC_Os05g06660
LOC_Os05g06700
LOC_Os05g07010
LOC_Os05g07060
LOC_Os05g07210
LOC_Os05g07260
LOC_Os05g07870
LOC_Os05g07880
LOC_Os05g07940
LOC_Os05g08010
LOC_Os05g08420
LOC_Os05g08560
LOC_Os05g08800
LOC_Os05g08840
LOC_Os05g09360
LOC_Os05g09400
LOC_Os05g09520
LOC_Os05g09640
LOC_Os05g09740
LOC_Os05g10690
LOC_Os05g10740
LOC_Os05g11750
LOC_Os05g14860
LOC_Os05g16740
LOC_Os05g19280
LOC_Os05g22670
LOC_Os05g23470
LOC_Os05g23880
LOC_Os05g23924
LOC_Os05g24010
LOC_Os05g25320
LOC_Os05g25780
LOC_Os05g27090
LOC_Os05g27780
LOC_Os05g29030
LOC_Os05g29090
LOC_Os05g30430
LOC_Os05g30570
LOC_Os05g30900
LOC_Os05g31230
LOC_Os05g31280
LOC_Os05g31490
LOC_Os05g31760
LOC_Os05g32370
LOC_Os05g32630
LOC_Os05g33400
LOC_Os05g33410
LOC_Os05g33570
LOC_Os05g33820
LOC_Os05g34980
LOC_Os05g35060
LOC_Os05g35110
LOC_Os05g35290
LOC_Os05g35960
LOC_Os05g36050
LOC_Os05g36970
LOC_Os05g37060
LOC_Os05g37160
LOC_Os05g38660
LOC_Os05g38980
LOC_Os05g39000
LOC_Os05g39770
LOC_Os05g40220
LOC_Os05g40260
LOC_Os05g40400
LOC_Os05g41270
LOC_Os05g41540
LOC_Os05g41610
LOC_Os05g41620
LOC_Os05g41640
LOC_Os05g41930
LOC_Os05g42150
LOC_Os05g42220
LOC_Os05g42270
LOC_Os05g43770
LOC_Os05g44100
LOC_Os05g44200
LOC_Os05g44300
LOC_Os05g44320
LOC_Os05g45030
LOC_Os05g45060
LOC_Os05g46210
LOC_Os05g46610
LOC_Os05g47480
LOC_Os05g47700
LOC_Os05g48050
LOC_Os05g48150
LOC_Os05g48300
LOC_Os05g48450
LOC_Os05g48630
LOC_Os05g49280
LOC_Os05g49380
LOC_Os05g49420
LOC_Os05g49430
LOC_Os05g49470
LOC_Os05g49670
LOC_Os05g49890
LOC_Os05g50220
LOC_Os05g50380
LOC_Os05g50890
LOC_Os05g50910
LOC_Os05g50950
LOC_Os05g50980
LOC_Os05g51470
LOC_Os05g51640
LOC_Os06g01260
LOC_Os06g01780
LOC_Os06g01972
LOC_Os06g02019
LOC_Os06g02550
LOC_Os06g02620
LOC_Os06g03700
LOC_Os06g03890
LOC_Os06g04370
LOC_Os06g04850
LOC_Os06g05060
LOC_Os06g05430
LOC_Os06g05690
LOC_Os06g05820
LOC_Os06g05880
LOC_Os06g06520
LOC_Os06g06670
LOC_Os06g07600
LOC_Os06g07770
LOC_Os06g07830
LOC_Os06g08090
LOC_Os06g08280
LOC_Os06g08440
LOC_Os06g08460
LOC_Os06g08710
LOC_Os06g08740
LOC_Os06g08860
LOC_Os06g09270
LOC_Os06g09280
LOC_Os06g09660
LOC_Os06g09820
LOC_Os06g09830
LOC_Os06g09870
LOC_Os06g10310
LOC_Os06g10930
LOC_Os06g11610
LOC_Os06g11980
LOC_Os06g12990
LOC_Os06g13650
LOC_Os06g14050
LOC_Os06g14750
LOC_Os06g15480
LOC_Os06g16150
LOC_Os06g16200
LOC_Os06g19200
LOC_Os06g19444
LOC_Os06g20120
LOC_Os06g21550
LOC_Os06g22340
LOC_Os06g22960
LOC_Os06g23290
LOC_Os06g23560
LOC_Os06g23684
LOC_Os06g31210
LOC_Os06g33320
LOC_Os06g33710
LOC_Os06g33880
LOC_Os06g34690
LOC_Os06g34730
LOC_Os06g35700
LOC_Os06g35900
LOC_Os06g36160
LOC_Os06g36310
LOC_Os06g36560
LOC_Os06g36700
LOC_Os06g36990
LOC_Os06g37070
LOC_Os06g37080
LOC_Os06g37680
LOC_Os06g38080
LOC_Os06g38294
LOC_Os06g39590
LOC_Os06g39600
LOC_Os06g40360
LOC_Os06g40650
LOC_Os06g40890
LOC_Os06g40940
LOC_Os06g40960
LOC_Os06g41020
LOC_Os06g41030
LOC_Os06g41380
LOC_Os06g41810
LOC_Os06g42490
LOC_Os06g42630
LOC_Os06g43090
LOC_Os06g43630
LOC_Os06g43810
LOC_Os06g43990
LOC_Os06g44040
LOC_Os06g44320
LOC_Os06g45480
LOC_Os06g46340
LOC_Os06g46960
LOC_Os06g47150
LOC_Os06g47544
LOC_Os06g48180
LOC_Os06g49440
LOC_Os06g49490
LOC_Os06g49690
LOC_Os06g49740
LOC_Os06g49860
LOC_Os06g50000
LOC_Os06g50390
LOC_Os06g50870
LOC_Os06g50950
LOC_Os06g51260
LOC_Os06g51290
LOC_Os06g51370
LOC_Os06g51430
LOC_Os06g51480
LOC_Os07g01310
LOC_Os07g01540
LOC_Os07g01550
LOC_Os07g01720
LOC_Os07g01880
LOC_Os07g02200
LOC_Os07g02330
LOC_Os07g02800
LOC_Os07g03270
LOC_Os07g03770
LOC_Os07g04020
LOC_Os07g05040
LOC_Os07g05360
LOC_Os07g05570
LOC_Os07g05820
LOC_Os07g06390
LOC_Os07g06500
LOC_Os07g07280
LOC_Os07g07430
LOC_Os07g07490
LOC_Os07g07950
LOC_Os07g08520
LOC_Os07g08760
LOC_Os07g08970
LOC_Os07g09000
LOC_Os07g09010
LOC_Os07g09060
LOC_Os07g09190
LOC_Os07g09400
LOC_Os07g10190
LOC_Os07g10410
LOC_Os07g11330
LOC_Os07g13810
LOC_Os07g13900
LOC_Os07g13930
LOC_Os07g14160
LOC_Os07g14580
LOC_Os07g15320
LOC_Os07g17560
LOC_Os07g18250
LOC_Os07g18710
LOC_Os07g19460
LOC_Os07g22670
LOC_Os07g24230
LOC_Os07g25420
LOC_Os07g26540
LOC_Os07g27870
LOC_Os07g28250
LOC_Os07g29820
LOC_Os07g30960
LOC_Os07g31790
LOC_Os07g31840
LOC_Os07g32380
LOC_Os07g33050
LOC_Os07g33420
LOC_Os07g34580
LOC_Os07g34620
LOC_Os07g34720
LOC_Os07g35370
LOC_Os07g35410
LOC_Os07g36080
LOC_Os07g36500
LOC_Os07g36930
LOC_Os07g37890
LOC_Os07g38400
LOC_Os07g38460
LOC_Os07g38640
LOC_Os07g38960
LOC_Os07g40460
LOC_Os07g40930
LOC_Os07g41090
LOC_Os07g41190
LOC_Os07g42180
LOC_Os07g42370
LOC_Os07g42860
LOC_Os07g44090
LOC_Os07g44410
LOC_Os07g44440
LOC_Os07g44560
LOC_Os07g44640
LOC_Os07g44710
LOC_Os07g44940
LOC_Os07g45180
LOC_Os07g45360
LOC_Os07g46350
LOC_Os07g46860
LOC_Os07g47340
LOC_Os07g47590
LOC_Os07g47830
LOC_Os07g48200
LOC_Os07g48229
LOC_Os07g48510
LOC_Os07g48690
LOC_Os07g48710
LOC_Os07g48810
LOC_Os07g49114
LOC_Os07g49220
LOC_Os07g49240
LOC_Os07g49370
LOC_Os07g49470
LOC_Os08g01160
LOC_Os08g01180
LOC_Os08g01410
LOC_Os08g01514
LOC_Os08g01530
LOC_Os08g01840
LOC_Os08g01900
LOC_Os08g02150
LOC_Os08g02630
LOC_Os08g03490
LOC_Os08g03600
LOC_Os08g03650
LOC_Os08g04180
LOC_Os08g04210
LOC_Os08g04270
LOC_Os08g04420
LOC_Os08g04540
LOC_Os08g04770
LOC_Os08g05490
LOC_Os08g06240
LOC_Os08g06630
LOC_Os08g07630
LOC_Os08g07660
LOC_Os08g07720
LOC_Os08g08050
LOC_Os08g08840
LOC_Os08g09210
LOC_Os08g09390
LOC_Os08g09570
LOC_Os08g12780
LOC_Os08g13350
LOC_Os08g14640
LOC_Os08g16940
LOC_Os08g17400
LOC_Os08g17830
LOC_Os08g19160
LOC_Os08g23110
LOC_Os08g23440
LOC_Os08g23870
LOC_Os08g25310
LOC_Os08g25624
LOC_Os08g27780
LOC_Os08g29160
LOC_Os08g29710
LOC_Os08g29780
LOC_Os08g31080
LOC_Os08g31340
LOC_Os08g32060
LOC_Os08g32520
LOC_Os08g33090
LOC_Os08g33100
LOC_Os08g33160
LOC_Os08g33200
LOC_Os08g33820
LOC_Os08g34330
LOC_Os08g34780
LOC_Os08g35470
LOC_Os08g35560
LOC_Os08g35570
LOC_Os08g35630
LOC_Os08g35700
LOC_Os08g36010
LOC_Os08g36220
LOC_Os08g36760
LOC_Os08g37150
LOC_Os08g37500
LOC_Os08g38280
LOC_Os08g38600
LOC_Os08g38760
LOC_Os08g38780
LOC_Os08g39140
LOC_Os08g39300
LOC_Os08g39450
LOC_Os08g39630
LOC_Os08g40060
LOC_Os08g40090
LOC_Os08g40230
LOC_Os08g40510
LOC_Os08g40580
LOC_Os08g40620
LOC_Os08g41270
LOC_Os08g41460
LOC_Os08g41630
LOC_Os08g41670
LOC_Os08g42010
LOC_Os08g42050
LOC_Os08g42470
LOC_Os08g42560
LOC_Os08g42640
LOC_Os08g44050
LOC_Os08g44160
LOC_Os08g44590
LOC_Os08g45180
LOC_Os09g02250
LOC_Os09g02260
LOC_Os09g02400
LOC_Os09g02700
LOC_Os09g02770
LOC_Os09g04210
LOC_Os09g07700
LOC_Os09g07820
LOC_Os09g08390
LOC_Os09g08520
LOC_Os09g09370
LOC_Os09g11290
LOC_Os09g12500
LOC_Os09g12710
LOC_Os09g12720
LOC_Os09g15750
LOC_Os09g17730
LOC_Os09g20820
LOC_Os09g20980
LOC_Os09g21110
LOC_Os09g21340
LOC_Os09g23110
LOC_Os09g23350
LOC_Os09g23780
LOC_Os09g24230
LOC_Os09g24320
LOC_Os09g24490
LOC_Os09g24900
LOC_Os09g24924
LOC_Os09g25500
LOC_Os09g25690
LOC_Os09g26160
LOC_Os09g26810
LOC_Os09g26820
LOC_Os09g26880
LOC_Os09g26970
LOC_Os09g27620
LOC_Os09g27860
LOC_Os09g27890
LOC_Os09g28180
LOC_Os09g28510
LOC_Os09g29130
LOC_Os09g29470
LOC_Os09g30150
LOC_Os09g30200
LOC_Os09g30400
LOC_Os09g30411
LOC_Os09g30412
LOC_Os09g30418
LOC_Os09g30439
LOC_Os09g30510
LOC_Os09g30980
LOC_Os09g31210
LOC_Os09g31466
LOC_Os09g31970
LOC_Os09g32210
LOC_Os09g32330
LOC_Os09g32450
LOC_Os09g32650
LOC_Os09g33780
LOC_Os09g34010
LOC_Os09g34290
LOC_Os09g35780
LOC_Os09g35860
LOC_Os09g36000
LOC_Os09g36580
LOC_Os09g36730
LOC_Os09g38070
LOC_Os09g38390
LOC_Os09g38800
LOC_Os09g38960
LOC_Os09g39380
LOC_Os09g39640
LOC_Os09g39680
LOC_Os09g39780
LOC_Os09g39860
LOC_Os09g39910
LOC_Os10g01044
LOC_Os10g01100
LOC_Os10g01550
LOC_Os10g02040
LOC_Os10g02380
LOC_Os10g02760
LOC_Os10g03620
LOC_Os10g05910
LOC_Os10g06680
LOC_Os10g06800
LOC_Os10g11200
LOC_Os10g11810
LOC_Os10g13800
LOC_Os10g21930
LOC_Os10g25320
LOC_Os10g25487
LOC_Os10g25590
LOC_Os10g26010
LOC_Os10g26060
LOC_Os10g26150
LOC_Os10g26570
LOC_Os10g26680
LOC_Os10g27390
LOC_Os10g28200
LOC_Os10g28630
LOC_Os10g30054
LOC_Os10g30280
LOC_Os10g30530
LOC_Os10g30550
LOC_Os10g31330
LOC_Os10g32270
LOC_Os10g32444
LOC_Os10g32810
LOC_Os10g32940
LOC_Os10g33660
LOC_Os10g34580
LOC_Os10g35060
LOC_Os10g35760
LOC_Os10g36860
LOC_Os10g36924
LOC_Os10g37050
LOC_Os10g37110
LOC_Os10g37340
LOC_Os10g37830
LOC_Os10g38030
LOC_Os10g38150
LOC_Os10g39010
LOC_Os10g39420
LOC_Os10g39470
LOC_Os10g39840
LOC_Os10g39870
LOC_Os10g39890
LOC_Os10g39930
LOC_Os10g39970
LOC_Os10g40120
LOC_Os10g41710
LOC_Os10g41930
LOC_Os10g42190
LOC_Os10g42430
LOC_Os10g42610
LOC_Os11g01420
LOC_Os11g02240
LOC_Os11g02470
LOC_Os11g02630
LOC_Os11g03470
LOC_Os11g03580
LOC_Os11g04930
LOC_Os11g05190
LOC_Os11g05310
LOC_Os11g05810
LOC_Os11g05980
LOC_Os11g05990
LOC_Os11g06070
LOC_Os11g06230
LOC_Os11g06910
LOC_Os11g07500
LOC_Os11g09140
LOC_Os11g09160
LOC_Os11g09180
LOC_Os11g09280
LOC_Os11g09350
LOC_Os11g13570
LOC_Os11g14130
LOC_Os11g14190
LOC_Os11g19790
LOC_Os11g24450
LOC_Os11g25030
LOC_Os11g25780
LOC_Os11g25860
LOC_Os11g26160
LOC_Os11g28600
LOC_Os11g30910
LOC_Os11g31900
LOC_Os11g31980
LOC_Os11g32720
LOC_Os11g33100
LOC_Os11g36740
LOC_Os11g37740
LOC_Os11g38260
LOC_Os11g41900
LOC_Os11g42220
LOC_Os11g43030
LOC_Os11g43760
LOC_Os11g43820
LOC_Os11g43934
LOC_Os11g43980
LOC_Os11g44680
LOC_Os11g44810
LOC_Os11g44940
LOC_Os11g45710
LOC_Os11g47600
LOC_Os11g47800
LOC_Os11g48050
LOC_Os12g01230
LOC_Os12g01430
LOC_Os12g01930
LOC_Os12g02200
LOC_Os12g02210
LOC_Os12g02230
LOC_Os12g02440
LOC_Os12g02550
LOC_Os12g03400
LOC_Os12g04220
LOC_Os12g04380
LOC_Os12g04480
LOC_Os12g04660
LOC_Os12g04740
LOC_Os12g05210
LOC_Os12g05830
LOC_Os12g05900
LOC_Os12g06270
LOC_Os12g06640
LOC_Os12g07060
LOC_Os12g07230
LOC_Os12g08220
LOC_Os12g08800
LOC_Os12g08900
LOC_Os12g09080
LOC_Os12g12580
LOC_Os12g13130
LOC_Os12g13460
LOC_Os12g13590
LOC_Os12g16410
LOC_Os12g16670
LOC_Os12g17600
LOC_Os12g18120
LOC_Os12g18630
LOC_Os12g19381
LOC_Os12g25630
LOC_Os12g29220
LOC_Os12g29560
LOC_Os12g29760
LOC_Os12g29980
LOC_Os12g30520
LOC_Os12g31380
LOC_Os12g32360
LOC_Os12g32620
LOC_Os12g33070
LOC_Os12g33080
LOC_Os12g34980
LOC_Os12g36350
LOC_Os12g36680
LOC_Os12g37530
LOC_Os12g37600
LOC_Os12g37780
LOC_Os12g38780
LOC_Os12g39310
LOC_Os12g40510
LOC_Os12g40920
LOC_Os12g41060
LOC_Os12g41190
LOC_Os12g41250
LOC_Os12g41430
LOC_Os12g41620
LOC_Os12g41780
LOC_Os12g41830
LOC_Os12g41956
LOC_Os12g42200
LOC_Os12g42250
LOC_Os12g42400
LOC_Os12g42430
LOC_Os12g42980
LOC_Os12g43363
LOC_Os12g44170
LOC_Os12g44180
LOC_Os12g44240
LOC_Os12g44290
LOC_Os12g44340

## Sheet: GXE genes in eg1 mutant
LOC_Os06g01490
LOC_Os01g56130
LOC_Os01g16080
LOC_Os06g42430
LOC_Os02g39890
LOC_Os01g60140
LOC_Os06g02800
LOC_Os01g61360
LOC_Os01g56530
LOC_Os11g43590
LOC_Os10g37180
LOC_Os04g59520
LOC_Os01g40570
LOC_Os01g70890
LOC_Os03g11600
LOC_Os03g22810
LOC_Os08g42350
LOC_Os02g47130
LOC_Os11g08100
LOC_Os08g36920
LOC_Os01g43760
LOC_Os04g43160
LOC_Os03g28040
LOC_Os05g09150
LOC_Os09g30380
LOC_Os11g43700
LOC_Os12g39160
LOC_Os02g26700
LOC_Os03g51270
LOC_Os01g68730
LOC_Os09g32040
LOC_Os04g31410
LOC_Os01g61940
LOC_Os07g43940
LOC_Os02g43250
LOC_Os07g06130
LOC_Os06g03099
LOC_Os06g03059
LOC_Os05g45760
LOC_Os10g39130
LOC_Os02g19650
LOC_Os12g43110
LOC_Os04g44330
LOC_Os12g03200
LOC_Os06g02960
LOC_Os01g46400
LOC_Os01g22560
LOC_Os03g57670
LOC_Os02g27760
LOC_Os03g52020
LOC_Os05g03884
LOC_Os09g20810
LOC_Os01g06280
LOC_Os03g27590
LOC_Os03g10880
LOC_Os07g07260
LOC_Os01g10310
LOC_Os04g56910
LOC_Os04g38450
LOC_Os02g46480
LOC_Os01g58970
LOC_Os01g12200
LOC_Os10g08780
LOC_Os11g37010
LOC_Os03g40390
LOC_Os01g08710
LOC_Os03g03320
LOC_Os08g41220
LOC_Os01g60600
LOC_Os01g57470
LOC_Os06g10440
LOC_Os07g45080
LOC_Os08g04130
LOC_Os12g08090
LOC_Os12g08130
LOC_Os07g36630
LOC_Os01g15580
LOC_Os08g16660
LOC_Os03g12500
LOC_Os09g10300
LOC_Os10g41180
LOC_Os09g11440
LOC_Os03g39040
LOC_Os11g12560
LOC_Os08g44190
LOC_Os07g37640
LOC_Os07g49030
LOC_Os09g16950
LOC_Os02g43620
LOC_Os10g38834
LOC_Os08g41530
LOC_Os09g21180
LOC_Os12g27070
LOC_Os05g29790
LOC_Os06g09320
LOC_Os01g42350
LOC_Os03g40070
LOC_Os01g01019
LOC_Os01g62080
LOC_Os04g57860
LOC_Os03g24460
LOC_Os02g13520
LOC_Os02g58540
LOC_Os02g05060
LOC_Os01g02870
LOC_Os01g32170
LOC_Os02g05920
LOC_Os04g41540
LOC_Os04g35560
LOC_Os10g29680
LOC_Os06g40850
LOC_Os09g20970
LOC_Os11g08370
LOC_Os01g64960
LOC_Os10g37260
LOC_Os03g30840
LOC_Os06g46400
LOC_Os04g24850
LOC_Os04g25800
LOC_Os11g47900
LOC_Os01g56220
LOC_Os01g41260
LOC_Os02g38080
LOC_Os07g09814
LOC_Os03g04370
LOC_Os11g05950
LOC_Os06g08240
LOC_Os04g32320
LOC_Os01g09100
LOC_Os02g02320
LOC_Os03g07980
LOC_Os11g34570
LOC_Os10g36670
LOC_Os01g03080
LOC_Os02g03930
LOC_Os07g44110
LOC_Os05g50820
LOC_Os09g10710
LOC_Os11g01030
LOC_Os12g01020
LOC_Os01g08950
LOC_Os07g31830
LOC_Os02g07760
LOC_Os01g40430
LOC_Os03g64370
LOC_Os04g57720
LOC_Os05g34940
LOC_Os06g49340
LOC_Os09g31490
LOC_Os12g06840
LOC_Os03g55400
LOC_Os06g35590
LOC_Os09g35920
LOC_Os06g41410
LOC_Os07g37730
LOC_Os12g39640
LOC_Os01g46800
LOC_Os04g34250
LOC_Os03g58710
LOC_Os06g10510
LOC_Os01g40650
LOC_Os12g05630
LOC_Os07g10780
LOC_Os07g14150
LOC_Os09g28650
LOC_Os02g43290
LOC_Os03g62110
LOC_Os05g35740
LOC_Os01g68970
LOC_Os06g06560
LOC_Os05g37970
LOC_Os01g07560
LOC_Os02g55910
LOC_Os09g10950
LOC_Os01g57066
LOC_Os11g47530
LOC_Os06g15370
LOC_Os04g55250
LOC_Os01g55320
LOC_Os09g39440
LOC_Os11g37980
LOC_Os06g51000
LOC_Os08g15450
LOC_Os03g16900
LOC_Os12g24020
LOC_Os10g05069
LOC_Os04g44930
LOC_Os12g01140
LOC_Os11g01140
LOC_Os02g51350
LOC_Os07g14740
LOC_Os05g35690
LOC_Os02g53770
LOC_Os05g50280
LOC_Os05g50720
LOC_Os02g35140
LOC_Os03g15720
LOC_Os05g37910
LOC_Os08g27140
LOC_Os03g30260
LOC_Os05g14750
LOC_Os01g15640
LOC_Os03g24600
LOC_Os03g59690
LOC_Os01g08150
LOC_Os07g49460
LOC_Os08g40490
LOC_Os10g39160
LOC_Os01g17160
LOC_Os12g17880
LOC_Os04g32010
LOC_Os06g23504
LOC_Os02g55560
LOC_Os10g02490
LOC_Os06g45670
LOC_Os10g41100
LOC_Os06g20570
LOC_Os01g10960
LOC_Os04g47520
LOC_Os07g04550
LOC_Os06g07560
LOC_Os01g53330
LOC_Os01g03300
LOC_Os04g33320
LOC_Os01g01470
LOC_Os03g49550
LOC_Os07g29750
LOC_Os03g54930
LOC_Os07g03150
LOC_Os08g25070
LOC_Os06g22919
LOC_Os06g35660
LOC_Os02g57810
LOC_Os04g21030
LOC_Os03g13360
LOC_Os09g37300
LOC_Os09g37200
LOC_Os10g02770
LOC_Os08g43050
LOC_Os03g28080
LOC_Os09g10340
LOC_Os01g68000
LOC_Os01g71474
LOC_Os03g04120
LOC_Os02g50174
LOC_Os11g31000
LOC_Os01g40290
LOC_Os01g62584
LOC_Os03g46350
LOC_Os07g42580
LOC_Os05g51050
LOC_Os02g12060
LOC_Os02g50600
LOC_Os12g42970
LOC_Os10g08280
LOC_Os12g42700
LOC_Os01g57020
LOC_Os12g05660
LOC_Os12g31410
LOC_Os10g14011
LOC_Os12g10560
LOC_Os11g40210
LOC_Os05g09020
LOC_Os03g19400
LOC_Os10g37770
LOC_Os05g44770
LOC_Os08g17784
LOC_Os02g04520
LOC_Os08g30900
LOC_Os03g09940
LOC_Os12g41650
LOC_Os08g09430
LOC_Os01g49350
LOC_Os11g04230
LOC_Os01g04280
LOC_Os02g46260
LOC_Os08g34900
LOC_Os05g50920
LOC_Os05g43460
LOC_Os02g03850
LOC_Os05g36290
LOC_Os03g46660
LOC_Os08g43890
LOC_Os01g64890
LOC_Os05g37900
LOC_Os02g20280
LOC_Os12g07800
LOC_Os05g50900
LOC_Os08g06090
LOC_Os05g49940
LOC_Os12g33220
LOC_Os05g31420
LOC_Os03g46260
LOC_Os01g23440
LOC_Os03g31160
LOC_Os07g01600
LOC_Os06g11190
LOC_Os03g57920
LOC_Os01g14960
LOC_Os01g59410
LOC_Os02g52850
LOC_Os01g59620
LOC_Os09g15780
LOC_Os02g41830
LOC_Os08g25030
LOC_Os02g37420
LOC_Os10g28660
LOC_Os04g01130
LOC_Os01g71590
LOC_Os01g71540
LOC_Os01g40480
LOC_Os05g15170
LOC_Os11g19720
LOC_Os04g53990
LOC_Os06g22980
LOC_Os10g40640
LOC_Os03g60430
LOC_Os07g39530
LOC_Os09g32150
LOC_Os03g06760
LOC_Os01g02010
LOC_Os12g39830
LOC_Os04g48400
LOC_Os10g33460
LOC_Os04g58250
LOC_Os03g61760
LOC_Os03g55290
LOC_Os01g13060
LOC_Os01g13030
LOC_Os03g57940
LOC_Os02g21570
LOC_Os01g39134
LOC_Os03g57970
LOC_Os01g06460
LOC_Os06g47750
LOC_Os03g11670
LOC_Os04g44870
LOC_Os01g74350
LOC_Os06g48230
LOC_Os11g47809
LOC_Os08g36790
LOC_Os10g34700
LOC_Os02g28970
LOC_Os03g47730
LOC_Os05g49630
LOC_Os05g03150
LOC_Os01g53420
LOC_Os06g05320
LOC_Os05g47880
LOC_Os04g45110
LOC_Os03g26820
LOC_Os07g41200
LOC_Os04g04330
LOC_Os11g03590
LOC_Os08g23930
LOC_Os01g72430
LOC_Os10g25430
LOC_Os11g35120
LOC_Os09g25100
LOC_Os10g18220
LOC_Os08g02450
LOC_Os01g03720
LOC_Os02g26390
LOC_Os02g43700
LOC_Os02g32860
LOC_Os07g06570
LOC_Os03g07180
LOC_Os03g58610
LOC_Os01g70310
LOC_Os11g04830
LOC_Os01g10450
LOC_Os01g18400
LOC_Os01g17214
LOC_Os05g35530
LOC_Os07g46710
LOC_Os03g38540
LOC_Os05g37930
LOC_Os02g22140
LOC_Os09g28050
LOC_Os08g02860
LOC_Os03g39520
LOC_Os03g53230
LOC_Os03g40194
LOC_Os10g29530
LOC_Os03g28389
LOC_Os05g19600
LOC_Os02g02880
LOC_Os10g20650
LOC_Os01g07970
LOC_Os11g47710
LOC_Os03g01930
LOC_Os07g11440
LOC_Os07g04840
LOC_Os02g56260
LOC_Os12g38290
LOC_Os08g32600
LOC_Os07g44040
LOC_Os01g74300
LOC_Os09g29830
LOC_Os07g38240
LOC_Os12g08920
LOC_Os09g34330
LOC_Os09g37740
LOC_Os09g33450
LOC_Os09g36230
LOC_Os03g07470
LOC_Os02g57720
LOC_Os01g70500
LOC_Os06g34870
LOC_Os05g15300
LOC_Os11g16550
LOC_Os07g41540
LOC_Os04g02500
LOC_Os03g03550
LOC_Os07g14030
LOC_Os03g45390
LOC_Os09g21210
LOC_Os02g26330
LOC_Os01g72860
LOC_Os04g55290
LOC_Os01g63890
LOC_Os04g57690
LOC_Os02g06340
LOC_Os08g32960
LOC_Os03g18790
LOC_Os02g35600
LOC_Os07g03960
LOC_Os03g10220
LOC_Os06g17450
LOC_Os01g05070
LOC_Os09g27450
LOC_Os03g06330
LOC_Os04g02910
LOC_Os12g23700
LOC_Os03g20420
LOC_Os12g23980
LOC_Os02g33240
LOC_Os03g37810
LOC_Os02g35730
LOC_Os02g54130
LOC_Os10g37980
LOC_Os03g61070
LOC_Os10g26410
LOC_Os03g05720
LOC_Os10g42790
LOC_Os12g42570
LOC_Os10g38690
LOC_Os05g07980
LOC_Os05g16640
LOC_Os01g62010
LOC_Os01g12480
LOC_Os09g32948
LOC_Os05g11070
LOC_Os10g33240
LOC_Os03g08980
LOC_Os02g02820
LOC_Os11g07912
LOC_Os08g06659
LOC_Os10g23820
LOC_Os06g49010
LOC_Os11g24570
LOC_Os04g03890
LOC_Os12g35630
LOC_Os11g14060
LOC_Os01g58220
LOC_Os01g60730
LOC_Os09g24140
LOC_Os09g23957
LOC_Os09g23966
LOC_Os09g23930
LOC_Os09g23939
LOC_Os09g23899
LOC_Os09g23948
LOC_Os09g23908
LOC_Os09g24130
LOC_Os10g35460
LOC_Os04g51450
LOC_Os08g04280
LOC_Os08g33150
LOC_Os07g47570
LOC_Os03g26210
LOC_Os10g42870
LOC_Os10g31240
LOC_Os07g06810
LOC_Os07g41630
LOC_Os05g05920
LOC_Os01g68090
LOC_Os02g09850
LOC_Os12g41350
LOC_Os11g07040
LOC_Os01g72520
LOC_Os02g39180
LOC_Os03g24930
LOC_Os04g42500
LOC_Os03g52980
LOC_Os10g36650
LOC_Os06g07210
LOC_Os01g45570
LOC_Os07g15680
LOC_Os04g10690
LOC_Os08g19170
LOC_Os01g10800
LOC_Os06g23274
LOC_Os04g30420
LOC_Os12g02760
LOC_Os11g02800
LOC_Os06g47270
LOC_Os11g26760
LOC_Os03g55300
LOC_Os06g18990
LOC_Os07g49120
LOC_Os03g63510
LOC_Os06g43220
LOC_Os03g09280
LOC_Os08g02094
LOC_Os02g36300
LOC_Os05g36930
LOC_Os05g23260
LOC_Os11g40680
LOC_Os06g45280
LOC_Os09g32370
LOC_Os11g39370
LOC_Os03g44450
LOC_Os07g04990
LOC_Os06g13140
LOC_Os01g46570
LOC_Os11g19730
LOC_Os07g39020
LOC_Os11g13530
LOC_Os11g05090
LOC_Os01g72080
LOC_Os03g02920
LOC_Os08g35160
LOC_Os06g03220
LOC_Os08g45010
LOC_Os02g20160
LOC_Os02g12290
LOC_Os11g38650
LOC_Os07g34850
LOC_Os07g45510
LOC_Os03g18110
LOC_Os06g45580
LOC_Os07g12110
LOC_Os01g19610
LOC_Os07g32080
LOC_Os01g04220
LOC_Os01g51310
LOC_Os10g41480
LOC_Os05g50710
LOC_Os07g06980
LOC_Os02g38240
LOC_Os09g35540
LOC_Os10g30760
LOC_Os06g37510
LOC_Os04g48850
LOC_Os09g29360
LOC_Os06g09240
LOC_Os03g59990
LOC_Os05g28210
LOC_Os12g42380
LOC_Os01g07090
LOC_Os03g54000
LOC_Os03g17084
LOC_Os02g48200
LOC_Os08g40120
LOC_Os06g48300
LOC_Os07g39520
LOC_Os07g31550
LOC_Os04g48230
LOC_Os09g38500
LOC_Os08g04890
LOC_Os09g07290
LOC_Os09g15420
LOC_Os02g52380
LOC_Os04g53950
LOC_Os01g03190
LOC_Os08g44670
LOC_Os05g45460
LOC_Os03g24510
LOC_Os10g28210
LOC_Os09g12510
LOC_Os05g51670
LOC_Os04g52684
LOC_Os04g54120
LOC_Os03g56060
LOC_Os03g19700
LOC_Os06g43044
LOC_Os04g39250
LOC_Os03g13130
LOC_Os11g02180
LOC_Os04g53630
LOC_Os05g19500
LOC_Os07g08160
LOC_Os04g58700
LOC_Os07g34940
LOC_Os10g01660
LOC_Os01g74110
LOC_Os01g05800
LOC_Os07g01250
LOC_Os12g19090
LOC_Os10g41420
LOC_Os03g60300
LOC_Os03g19170
LOC_Os01g47610
LOC_Os03g11614
LOC_Os07g07480
LOC_Os04g45930
LOC_Os04g32740
LOC_Os03g05460
LOC_Os12g44070
LOC_Os11g48000
LOC_Os08g43654
LOC_Os01g37750
LOC_Os02g36414
LOC_Os03g49200
LOC_Os02g31980
LOC_Os02g51970
LOC_Os01g09080
LOC_Os07g45520
LOC_Os03g64330
LOC_Os01g23610
LOC_Os01g54520
LOC_Os06g10970
LOC_Os12g22880
LOC_Os03g49260
LOC_Os02g09290
LOC_Os03g44890
LOC_Os11g42880
LOC_Os02g32060
LOC_Os02g34960
LOC_Os01g12000
LOC_Os05g28530
LOC_Os04g52540
LOC_Os06g07070
LOC_Os04g34510
LOC_Os07g47430
LOC_Os01g56020
LOC_Os11g29120
LOC_Os04g51786
LOC_Os08g04350
LOC_Os05g39410
LOC_Os06g48240
LOC_Os02g39930
LOC_Os02g33000
LOC_Os05g51750
LOC_Os05g02240
LOC_Os01g05960
LOC_Os01g63410
LOC_Os03g10360
LOC_Os10g35150
LOC_Os07g07860
LOC_Os04g33530
LOC_Os04g53060
LOC_Os06g03070
LOC_Os02g42440
LOC_Os11g07870
LOC_Os04g33880
LOC_Os12g43430
LOC_Os12g01120
LOC_Os11g01130
LOC_Os06g50330
LOC_Os03g48740
LOC_Os08g09240
LOC_Os07g44840
LOC_Os12g26510
LOC_Os11g42950
LOC_Os03g61620
LOC_Os02g56880
LOC_Os11g03900
LOC_Os03g47610
LOC_Os07g40450
LOC_Os03g08930
LOC_Os01g50110
LOC_Os07g42590
LOC_Os03g59070
LOC_Os03g13250
LOC_Os09g35730
LOC_Os05g43360
LOC_Os08g07960
LOC_Os06g48200
LOC_Os01g32460
LOC_Os06g35200
LOC_Os12g18860
LOC_Os04g51520
LOC_Os03g15780
LOC_Os03g10420
LOC_Os07g46970
LOC_Os07g03240
LOC_Os04g51160
LOC_Os04g33030
LOC_Os10g42660
LOC_Os02g36210
LOC_Os01g51810
LOC_Os01g43280
LOC_Os03g02550
LOC_Os01g64000
LOC_Os08g44010
LOC_Os08g19590
LOC_Os05g07764
LOC_Os03g10800
LOC_Os03g40040
LOC_Os07g12540
LOC_Os04g27830
LOC_Os03g55450
LOC_Os09g19710
LOC_Os03g37260
LOC_Os04g46190
LOC_Os04g52650
LOC_Os04g37710
LOC_Os12g41700
LOC_Os03g54770
LOC_Os07g15230
LOC_Os09g21120
LOC_Os04g58080
LOC_Os03g62330
LOC_Os08g38990
LOC_Os10g42820
LOC_Os08g45190
LOC_Os06g29080
LOC_Os06g12800
LOC_Os02g40070
LOC_Os02g39620
LOC_Os03g05470
LOC_Os01g07780
LOC_Os01g09620
LOC_Os02g43660
LOC_Os12g03470
LOC_Os04g49757
LOC_Os11g26990
LOC_Os10g26070
LOC_Os03g50870
LOC_Os03g53690
LOC_Os04g12970
LOC_Os10g13940
LOC_Os01g40700
LOC_Os03g64280
LOC_Os11g05820
LOC_Os01g56320
LOC_Os01g55370
LOC_Os10g42850
LOC_Os03g23010
LOC_Os04g37740
LOC_Os11g03670
LOC_Os11g01040
LOC_Os12g01030
LOC_Os03g20440
LOC_Os12g37860
LOC_Os02g44940
LOC_Os08g43040
LOC_Os02g27360
LOC_Os11g37970
LOC_Os05g36260
LOC_Os03g03500
LOC_Os06g11800
LOC_Os12g21930
LOC_Os02g03960
LOC_Os04g13140
LOC_Os11g34180
LOC_Os07g28850
LOC_Os05g19030
LOC_Os03g06080
LOC_Os01g08170
LOC_Os04g33860
LOC_Os11g37190
LOC_Os06g08800
LOC_Os05g34550
LOC_Os12g16010
LOC_Os11g43390
LOC_Os02g22130
LOC_Os03g59720
LOC_Os01g18880
LOC_Os07g49310
LOC_Os06g49030
LOC_Os07g41250
LOC_Os01g19150
LOC_Os02g55400
LOC_Os11g07580
LOC_Os05g06420
LOC_Os10g32750
LOC_Os12g35270
LOC_Os01g41000
LOC_Os08g01630
LOC_Os07g03220
LOC_Os05g41370
LOC_Os10g41260
LOC_Os11g13800
LOC_Os07g43250
LOC_Os09g39050
LOC_Os06g02400
LOC_Os02g44300
LOC_Os11g03860
LOC_Os12g02680
LOC_Os01g59340
LOC_Os09g26710
LOC_Os01g56350
LOC_Os03g43990
LOC_Os01g63050
LOC_Os11g29050
LOC_Os07g41470
LOC_Os05g36310
LOC_Os04g44590
LOC_Os08g40860
LOC_Os04g51980
LOC_Os07g32630
LOC_Os06g48990
LOC_Os04g56680
LOC_Os02g10760
LOC_Os02g01110
LOC_Os09g27580
LOC_Os01g66240
LOC_Os03g18590
LOC_Os07g07080
LOC_Os12g43510
LOC_Os04g38790
LOC_Os03g13340
LOC_Os02g04670
LOC_Os01g01080
LOC_Os10g39460
LOC_Os02g36280
LOC_Os01g34790
LOC_Os02g50900
LOC_Os07g33330
LOC_Os02g58520
LOC_Os06g49790
LOC_Os06g28720
LOC_Os02g49986
LOC_Os12g06620
LOC_Os11g44600
LOC_Os01g06060
LOC_Os05g05860
LOC_Os10g42670
LOC_Os06g13090
LOC_Os07g40810
LOC_Os06g10130
LOC_Os05g15520
LOC_Os03g09920
LOC_Os05g41950
LOC_Os01g22780
LOC_Os01g69840
LOC_Os01g68940
LOC_Os03g06120
LOC_Os04g36600
LOC_Os03g44300
LOC_Os06g02250
LOC_Os02g18700
LOC_Os04g01710
LOC_Os08g37210
LOC_Os02g41880
LOC_Os12g02700
LOC_Os11g05050
LOC_Os10g11140
LOC_Os08g43060
LOC_Os10g36980
LOC_Os03g19990
LOC_Os07g20130
LOC_Os03g04050
LOC_Os01g50990
LOC_Os03g57190
LOC_Os03g08870
LOC_Os01g07890
LOC_Os11g44430
LOC_Os02g52210
LOC_Os02g45770
LOC_Os05g08620
LOC_Os03g12180
LOC_Os07g02980
LOC_Os01g52710
LOC_Os01g65410
LOC_Os03g14030
LOC_Os02g50740
LOC_Os03g03510
LOC_Os03g03880
LOC_Os04g47620
LOC_Os07g38170
LOC_Os07g37530
LOC_Os07g37510
LOC_Os06g13780
LOC_Os04g31790
LOC_Os08g31260
LOC_Os01g49230
LOC_Os04g56150
LOC_Os01g45900
LOC_Os10g35580
LOC_Os08g43680
LOC_Os02g48370
LOC_Os12g32940
LOC_Os02g10100
LOC_Os03g04190
LOC_Os09g30360
LOC_Os04g31430
LOC_Os12g43600
LOC_Os02g07870
LOC_Os03g64100
LOC_Os06g27560
LOC_Os04g52840
LOC_Os10g40430
LOC_Os08g41290
LOC_Os08g34360
LOC_Os10g02080
LOC_Os08g31814
LOC_Os03g57330
LOC_Os08g34580
LOC_Os05g28350
LOC_Os02g41890
LOC_Os09g33810
LOC_Os11g10130
LOC_Os07g10840
LOC_Os07g44820
LOC_Os04g49690
LOC_Os12g40550
LOC_Os01g12390
LOC_Os03g13560
LOC_Os02g30100
LOC_Os12g29960
LOC_Os07g07930
LOC_Os07g46570
LOC_Os01g28690
LOC_Os08g38910
LOC_Os02g44490
LOC_Os12g05060
LOC_Os04g58970
LOC_Os03g38930
LOC_Os06g18960
LOC_Os03g01170
LOC_Os10g38740
LOC_Os04g51460
LOC_Os01g02900
LOC_Os11g07060
LOC_Os10g38960
LOC_Os03g15530
LOC_Os06g11090
LOC_Os04g50660
LOC_Os08g42410
LOC_Os03g16874
LOC_Os05g02670
LOC_Os09g32988
LOC_Os04g47450
LOC_Os08g13570
LOC_Os07g04810
LOC_Os12g36110
LOC_Os03g13030
LOC_Os09g17146
LOC_Os03g45730
LOC_Os04g46010
LOC_Os01g23760
LOC_Os08g35070
LOC_Os05g48640
LOC_Os07g40740
LOC_Os04g49730
LOC_Os03g24710
LOC_Os01g14880
LOC_Os11g19480
LOC_Os07g49230
LOC_Os03g18560
LOC_Os11g02820
LOC_Os12g42660
LOC_Os01g19800
LOC_Os03g36910
LOC_Os01g70970
LOC_Os03g63060
LOC_Os01g52030
LOC_Os02g36890
LOC_Os01g68770
LOC_Os11g29350
LOC_Os07g32390
LOC_Os03g10990
LOC_Os01g51290
LOC_Os07g38530
LOC_Os02g48710
LOC_Os10g03320
LOC_Os02g34640
LOC_Os03g61890
LOC_Os05g08490
LOC_Os05g08510
LOC_Os04g44840
LOC_Os03g13840
LOC_Os12g29670
LOC_Os03g27210
LOC_Os10g07080
LOC_Os10g27340
LOC_Os03g55840
LOC_Os01g01190
LOC_Os10g03760
LOC_Os10g10080
LOC_Os03g53580
LOC_Os08g08200
LOC_Os08g44530
LOC_Os03g59590
LOC_Os09g26144
LOC_Os04g46970
LOC_Os03g41390
LOC_Os11g47780
LOC_Os04g41500
LOC_Os02g44310
LOC_Os05g19000
LOC_Os06g21580
LOC_Os05g39600
LOC_Os06g02370
LOC_Os07g04520
LOC_Os11g03880
LOC_Os12g03690
LOC_Os05g01590
LOC_Os09g15170
LOC_Os03g60780
LOC_Os03g12620
LOC_Os03g36900
LOC_Os02g03940
LOC_Os12g06740
LOC_Os03g58590
LOC_Os05g40850
LOC_Os07g04330
LOC_Os02g57290
LOC_Os02g25580
LOC_Os10g35450
LOC_Os11g03530
LOC_Os07g42420
LOC_Os02g17780
LOC_Os01g55610
LOC_Os04g43230
LOC_Os06g16170
LOC_Os01g11510
LOC_Os09g12150
LOC_Os03g15890
LOC_Os02g08470
LOC_Os12g18650
LOC_Os01g50480
LOC_Os01g62230
LOC_Os03g16390
LOC_Os07g11050
LOC_Os08g40160
LOC_Os04g38950
LOC_Os01g71170
LOC_Os10g36620
LOC_Os05g14880
LOC_Os04g10160
LOC_Os05g06630
LOC_Os05g06540
LOC_Os04g58120
LOC_Os06g07190
LOC_Os01g47350
LOC_Os02g53700
LOC_Os08g41100
LOC_Os02g26430
LOC_Os06g44060
LOC_Os02g34930
LOC_Os02g03400
LOC_Os09g24670
LOC_Os01g04670
LOC_Os08g41790
LOC_Os02g46680
LOC_Os03g20210
LOC_Os08g41950
LOC_Os06g20110
LOC_Os10g30790
LOC_Os09g27010
LOC_Os03g20970
LOC_Os08g24434
LOC_Os03g45960
LOC_Os01g49210
LOC_Os06g01400
LOC_Os04g08828
LOC_Os10g39670
LOC_Os03g11550
LOC_Os04g53200
LOC_Os01g59140
LOC_Os11g19340
LOC_Os03g01216
LOC_Os06g16400
LOC_Os01g67600
LOC_Os01g67490
LOC_Os02g32320
LOC_Os05g33940
LOC_Os09g29940
LOC_Os11g41290
LOC_Os01g73490
LOC_Os03g01150
LOC_Os07g37010
LOC_Os05g01710
LOC_Os10g32740
LOC_Os06g30380
LOC_Os02g18480
LOC_Os09g13890
LOC_Os02g43130
LOC_Os02g56370
LOC_Os04g01250
LOC_Os09g33930
LOC_Os02g55570
LOC_Os05g38770
LOC_Os03g25770
LOC_Os02g52170
LOC_Os02g39220
LOC_Os11g44870
LOC_Os10g35730
LOC_Os07g11510
LOC_Os06g30710
LOC_Os03g08580
LOC_Os02g35300
LOC_Os09g25290
LOC_Os05g28820
LOC_Os05g07050
LOC_Os02g16040
LOC_Os01g13930
LOC_Os04g52140
LOC_Os08g07390
LOC_Os03g60220
LOC_Os01g01369
LOC_Os02g57854
LOC_Os08g17500
LOC_Os05g49370
LOC_Os04g55720
LOC_Os06g11210
LOC_Os02g17520
LOC_Os03g03920
LOC_Os03g04830
LOC_Os07g27750
LOC_Os10g02750
LOC_Os07g37620
LOC_Os02g57370
LOC_Os03g22170
LOC_Os06g40620
LOC_Os09g34900
LOC_Os12g06160
LOC_Os07g06860
LOC_Os04g57400
LOC_Os03g50420
LOC_Os04g55670
LOC_Os02g16690
LOC_Os02g34490
LOC_Os03g02030
LOC_Os11g28610
LOC_Os09g15670
LOC_Os06g05130
LOC_Os12g03370
LOC_Os11g03600
LOC_Os08g42440
LOC_Os03g31480
LOC_Os03g57854
LOC_Os09g25900
LOC_Os03g61480
LOC_Os07g09310
LOC_Os12g03190
LOC_Os09g33490
LOC_Os06g51130
LOC_Os06g47294
LOC_Os06g51360
LOC_Os09g32010
LOC_Os08g36530
LOC_Os11g41650
LOC_Os09g29200
LOC_Os04g48060
LOC_Os05g05720
LOC_Os01g06040
LOC_Os03g02970
LOC_Os02g56140
LOC_Os04g49160
LOC_Os12g10670
LOC_Os02g46320
LOC_Os01g70550
LOC_Os01g08380
LOC_Os03g18130
LOC_Os12g39080
LOC_Os03g15880
LOC_Os04g49650
LOC_Os06g48020
LOC_Os03g44740
LOC_Os10g05730
LOC_Os06g11370
LOC_Os03g61600
LOC_Os01g56930
LOC_Os11g03110
LOC_Os05g40230
LOC_Os01g57920
LOC_Os07g03499
LOC_Os07g03409
LOC_Os07g03319
LOC_Os02g46090
LOC_Os03g16030
LOC_Os03g31150
LOC_Os03g58140
LOC_Os08g33300
LOC_Os11g09040
LOC_Os08g37570
LOC_Os09g07480
LOC_Os06g50140
LOC_Os07g44460
LOC_Os06g12110
LOC_Os08g03560
LOC_Os01g42294
LOC_Os06g01210
LOC_Os06g13940
LOC_Os02g07650
LOC_Os02g31910
LOC_Os02g31940
LOC_Os07g47760
LOC_Os01g70660
LOC_Os03g49800
LOC_Os04g48520
LOC_Os02g36510
LOC_Os04g37660
LOC_Os07g07890
LOC_Os10g20240
LOC_Os01g08800
LOC_Os10g02070
LOC_Os04g08450
LOC_Os11g08110
LOC_Os05g03610
LOC_Os11g02830
LOC_Os11g34140
LOC_Os06g40818
LOC_Os01g09570
LOC_Os07g45550
LOC_Os07g37690
LOC_Os02g11760
LOC_Os06g01760
LOC_Os09g30320
LOC_Os04g46250
LOC_Os07g48780
LOC_Os07g48060
LOC_Os01g53550
LOC_Os07g48030
LOC_Os03g16410
LOC_Os03g11580
LOC_Os06g38650
LOC_Os02g06190
LOC_Os05g41240
LOC_Os06g10670
LOC_Os10g26640
LOC_Os08g14070
LOC_Os06g44260
LOC_Os08g40990
LOC_Os05g07840
LOC_Os01g56890
LOC_Os02g44704
LOC_Os06g02780
LOC_Os06g35970
LOC_Os03g09190
LOC_Os03g55420
LOC_Os01g10430
LOC_Os03g46150
LOC_Os12g38360
LOC_Os03g11110
LOC_Os01g55310
LOC_Os05g37390
LOC_Os01g72160
LOC_Os11g05380
LOC_Os08g06690
LOC_Os02g56990
LOC_Os04g33570
LOC_Os02g56280
LOC_Os01g35040
LOC_Os09g03500
LOC_Os06g21950
LOC_Os01g40840
LOC_Os04g12530
LOC_Os03g57070
LOC_Os01g20950
LOC_Os04g11970
LOC_Os03g11380
LOC_Os04g58380
LOC_Os08g43410
LOC_Os08g42080
LOC_Os05g44090
LOC_Os07g30640
LOC_Os10g35110
LOC_Os03g62280
LOC_Os08g09110
LOC_Os03g09810
LOC_Os08g03590
LOC_Os09g39420
LOC_Os06g35630
LOC_Os02g49140
LOC_Os03g05640
LOC_Os01g11910
LOC_Os03g49640
LOC_Os03g28270
LOC_Os07g46460
LOC_Os05g51070
LOC_Os03g04950
LOC_Os10g22830
LOC_Os08g34320
LOC_Os04g46660
LOC_Os09g36670
LOC_Os02g35710
LOC_Os01g03500
LOC_Os03g32050
LOC_Os12g31470
LOC_Os03g24860
LOC_Os07g42740
LOC_Os07g47290
LOC_Os08g34910
LOC_Os12g31830
LOC_Os04g38720
LOC_Os02g21300
LOC_Os04g41850
LOC_Os09g07800
LOC_Os02g30280
LOC_Os03g32314
LOC_Os01g21580
LOC_Os09g34110
LOC_Os01g50810
LOC_Os01g14514
LOC_Os04g30750
LOC_Os01g17000
LOC_Os01g14510
LOC_Os11g04180
LOC_Os05g50930
LOC_Os02g41510
LOC_Os05g19970
LOC_Os01g07730
LOC_Os01g61960
LOC_Os12g07270
LOC_Os11g06870
LOC_Os08g37760
LOC_Os01g31680
LOC_Os03g30530
LOC_Os02g47060
LOC_Os02g07430
LOC_Os12g42210
LOC_Os07g03820
LOC_Os10g05490
LOC_Os08g07830
LOC_Os12g32260
LOC_Os07g15540
LOC_Os02g01060
LOC_Os03g05620
LOC_Os01g72740
LOC_Os01g66010
LOC_Os01g42690
LOC_Os01g47900
LOC_Os02g51910
LOC_Os06g47720
LOC_Os06g10410
LOC_Os03g09930
LOC_Os11g11730
LOC_Os02g09970
LOC_Os02g13650
LOC_Os03g15800
LOC_Os06g05284
LOC_Os05g25480
LOC_Os02g50110
LOC_Os05g06330
LOC_Os11g43950
LOC_Os12g03720
LOC_Os05g24900
LOC_Os10g42130
LOC_Os06g44190
LOC_Os12g34840
LOC_Os11g03710
LOC_Os01g52890
LOC_Os06g12790
LOC_Os04g42760
LOC_Os08g15060
LOC_Os04g47310
LOC_Os11g06670
LOC_Os01g67570
LOC_Os08g09690
LOC_Os03g18380
LOC_Os06g48850
LOC_Os03g09970
LOC_Os01g03320
LOC_Os02g26440
LOC_Os03g08970
LOC_Os03g02860
LOC_Os02g42350
LOC_Os09g29310
LOC_Os11g05556
LOC_Os09g38560
LOC_Os02g12690
LOC_Os03g64400
LOC_Os03g21880
LOC_Os01g70790
LOC_Os03g05900
LOC_Os03g42430
LOC_Os06g36170
LOC_Os07g44610
LOC_Os07g43370
LOC_Os10g28820
LOC_Os11g04420
LOC_Os01g23990
LOC_Os02g28340
LOC_Os03g29150
LOC_Os03g03790
LOC_Os02g14630
LOC_Os03g64130
LOC_Os03g13770
LOC_Os01g47070
LOC_Os02g01830
LOC_Os05g04500
LOC_Os09g09320
LOC_Os03g19870
LOC_Os08g34510
LOC_Os05g39720
LOC_Os04g55980
LOC_Os06g07630
LOC_Os04g49260
LOC_Os02g39850
LOC_Os10g35040
LOC_Os01g62670
LOC_Os07g34570
LOC_Os01g29150
LOC_Os08g44260
LOC_Os07g43600
LOC_Os12g37620
LOC_Os09g38520
LOC_Os06g05540
LOC_Os10g36550
LOC_Os02g11930
LOC_Os04g53300
LOC_Os01g54350
LOC_Os07g11360
LOC_Os07g34900
LOC_Os10g34370
LOC_Os12g31860
LOC_Os11g07670
LOC_Os04g15790
LOC_Os12g09580
LOC_Os05g35580
LOC_Os01g65120
LOC_Os03g16690
LOC_Os01g41870
LOC_Os01g61210
LOC_Os09g32952
LOC_Os08g26700
LOC_Os08g43290
LOC_Os09g29930
LOC_Os03g18470
LOC_Os03g58970
LOC_Os06g19070
LOC_Os06g14490
LOC_Os02g54020
LOC_Os03g53710
LOC_Os04g44740
LOC_Os08g19374
LOC_Os06g17020
LOC_Os11g17610
LOC_Os07g39210
LOC_Os03g10980
LOC_Os07g47660
LOC_Os02g54820
LOC_Os10g32760
LOC_Os07g12810
LOC_Os10g38870
LOC_Os02g36450
LOC_Os01g19330
LOC_Os12g38850
LOC_Os01g04920
LOC_Os05g12040
LOC_Os04g20270
LOC_Os07g31770
LOC_Os07g02460
LOC_Os08g43960
LOC_Os05g12481
LOC_Os07g39680
LOC_Os06g06610
LOC_Os05g42340
LOC_Os01g68870
LOC_Os01g61720
LOC_Os05g02780
LOC_Os01g24470
LOC_Os03g24730
LOC_Os05g39350
LOC_Os02g39910
LOC_Os03g13490
LOC_Os02g38040
LOC_Os03g02720
LOC_Os07g42380
LOC_Os12g02530
LOC_Os02g33080
LOC_Os09g20220
LOC_Os05g38000
LOC_Os02g37070
LOC_Os08g31430
LOC_Os11g35850
LOC_Os07g07040
LOC_Os11g05520
LOC_Os02g50770
LOC_Os01g63980
LOC_Os01g73940
LOC_Os06g04670
LOC_Os02g19180
LOC_Os08g01360
LOC_Os03g11690
LOC_Os07g25500
LOC_Os08g06360
LOC_Os01g47630
LOC_Os05g49930
LOC_Os08g37444
LOC_Os02g45860
LOC_Os02g52960
LOC_Os07g01440
LOC_Os10g42410
LOC_Os03g21870
LOC_Os12g12170
LOC_Os08g07540
LOC_Os05g45570
LOC_Os04g51990
LOC_Os11g16410
LOC_Os02g14160
LOC_Os01g56090
LOC_Os12g38760
LOC_Os10g30390
LOC_Os11g28530
LOC_Os12g23930
LOC_Os04g54400
LOC_Os04g40590
LOC_Os09g26170
LOC_Os12g05380
LOC_Os06g39070
LOC_Os05g08930
LOC_Os03g45120
LOC_Os06g10950
LOC_Os06g17090
LOC_Os09g30130
LOC_Os12g09640
LOC_Os05g07240
LOC_Os11g04940
LOC_Os01g66110
LOC_Os01g15100
LOC_Os11g02530
LOC_Os11g34760
LOC_Os11g34840
LOC_Os02g40510
LOC_Os02g17470
LOC_Os05g37600
LOC_Os02g03294
LOC_Os07g42150
LOC_Os06g45140
LOC_Os04g46280
LOC_Os02g43900
LOC_Os10g25800
LOC_Os01g58130
LOC_Os02g40664
LOC_Os01g67340
LOC_Os04g53390
LOC_Os04g44980
LOC_Os02g36590
LOC_Os08g42600
LOC_Os01g45090
LOC_Os01g07140
LOC_Os01g02700
LOC_Os06g13190
LOC_Os05g01350
LOC_Os04g50216
LOC_Os05g43510
LOC_Os05g48820
LOC_Os01g02150
LOC_Os02g12300
LOC_Os03g19600
LOC_Os03g18770
LOC_Os02g33830
LOC_Os02g58530
LOC_Os08g39420
LOC_Os02g48320
LOC_Os07g26110
LOC_Os05g04380
LOC_Os02g51460
LOC_Os05g25390
LOC_Os02g06960
LOC_Os04g45900
LOC_Os09g37510
LOC_Os03g22120
LOC_Os07g04450
LOC_Os01g14040
LOC_Os08g43620
LOC_Os07g49200
LOC_Os03g55704
LOC_Os03g55830
LOC_Os04g46410
LOC_Os11g10770
LOC_Os11g42500
LOC_Os01g71310
LOC_Os07g33310
LOC_Os03g57870
LOC_Os08g42950
LOC_Os01g53750
LOC_Os07g34070
LOC_Os02g37290
LOC_Os08g03870
LOC_Os06g24711
LOC_Os09g37080
LOC_Os06g39230
LOC_Os02g52800
LOC_Os02g02470
LOC_Os12g34890
LOC_Os03g52670
LOC_Os07g45330
LOC_Os02g35910
LOC_Os09g37520
LOC_Os06g23114
LOC_Os02g47450
LOC_Os04g33370
LOC_Os05g08370
LOC_Os07g47350
LOC_Os12g04230
LOC_Os09g12660
LOC_Os09g27160
LOC_Os03g17350
LOC_Os05g39400
LOC_Os01g14220
LOC_Os01g43080
LOC_Os06g07700
LOC_Os07g38120
LOC_Os01g16310
LOC_Os07g40630
LOC_Os07g33390
LOC_Os04g08060
LOC_Os12g18110
LOC_Os11g45220
LOC_Os03g15930
LOC_Os01g71970
LOC_Os06g31100
LOC_Os05g08770
LOC_Os10g42060
LOC_Os02g28870
LOC_Os08g31200
LOC_Os08g03410
LOC_Os09g32820
LOC_Os12g05260
LOC_Os01g04010
LOC_Os05g43660
LOC_Os12g32280
LOC_Os03g07540
LOC_Os06g22870
LOC_Os02g16800
LOC_Os11g44860
LOC_Os03g36530
LOC_Os01g52650
LOC_Os03g08200
LOC_Os06g33640
LOC_Os03g46060
LOC_Os01g04160
LOC_Os02g02850
LOC_Os11g14040
LOC_Os02g03610
LOC_Os03g44710
LOC_Os03g57340
LOC_Os01g27390
LOC_Os12g07190
LOC_Os01g13530
LOC_Os09g34320
LOC_Os05g50100
LOC_Os03g15770
LOC_Os01g41990
LOC_Os07g36250
LOC_Os01g16180
LOC_Os02g44500
LOC_Os10g34910
LOC_Os04g26870
LOC_Os05g30780
LOC_Os01g14010
LOC_Os01g07630
LOC_Os12g43640
LOC_Os11g18730
LOC_Os09g21460
LOC_Os03g38800
LOC_Os04g52730
LOC_Os07g07350
LOC_Os11g47350
LOC_Os07g35140
LOC_Os07g13170
LOC_Os02g26940
LOC_Os06g48940
LOC_Os07g32660
LOC_Os12g40500
LOC_Os05g09550
LOC_Os02g14430
LOC_Os06g10000
LOC_Os01g62950
LOC_Os11g40480
LOC_Os09g35940
LOC_Os05g44350
LOC_Os06g39080
LOC_Os06g39260
LOC_Os01g59440
LOC_Os01g59350
LOC_Os08g41110
LOC_Os02g42430
LOC_Os08g40280
LOC_Os02g57390
LOC_Os06g36270
LOC_Os08g44790
LOC_Os03g08900
LOC_Os06g27980
LOC_Os02g43170
LOC_Os03g63310
LOC_Os04g44730
LOC_Os07g27330
LOC_Os10g20770
LOC_Os01g55940
LOC_Os02g33490
LOC_Os12g42670
LOC_Os04g44340
LOC_Os01g28840
LOC_Os05g38560
LOC_Os04g27980
LOC_Os04g50850
LOC_Os08g03610
LOC_Os03g14720
LOC_Os02g42880
LOC_Os09g08100
LOC_Os12g41390
LOC_Os08g44000
LOC_Os05g28950
LOC_Os07g11630
LOC_Os11g02464
LOC_Os01g57110
LOC_Os04g57190
LOC_Os05g26902
LOC_Os05g26914
LOC_Os05g26926
LOC_Os10g30070
LOC_Os05g13360
LOC_Os12g01480
LOC_Os06g32970
LOC_Os02g18954
LOC_Os11g16560
LOC_Os03g16670
LOC_Os01g47650
LOC_Os05g07950
LOC_Os11g01842
LOC_Os08g32170
LOC_Os01g49750
LOC_Os04g56950
LOC_Os03g06180
LOC_Os03g39710
LOC_Os06g05720
LOC_Os09g12780
LOC_Os09g14960
LOC_Os06g09620
LOC_Os06g02360
LOC_Os03g18020
LOC_Os01g73024
LOC_Os03g57450
LOC_Os11g17580
LOC_Os10g32060
LOC_Os10g39520
LOC_Os03g31240
LOC_Os12g39330
LOC_Os04g24460
LOC_Os04g24340
LOC_Os01g36950
LOC_Os02g09960
LOC_Os07g30670
LOC_Os03g49440
LOC_Os02g45450
LOC_Os03g15320
LOC_Os01g55820
LOC_Os03g03690
LOC_Os04g35570
LOC_Os01g15610
LOC_Os02g49332
LOC_Os05g39450
LOC_Os03g46470
LOC_Os05g20050
LOC_Os01g56880
LOC_Os01g14550
LOC_Os06g48210
LOC_Os06g43740
LOC_Os01g52160
LOC_Os12g07880
LOC_Os07g08180
LOC_Os01g14530
LOC_Os04g48870
LOC_Os01g21970
LOC_Os06g03710
LOC_Os12g44360
LOC_Os10g30944
LOC_Os02g53360
LOC_Os06g12910
LOC_Os03g53700
LOC_Os09g23540
LOC_Os02g57980
LOC_Os08g12410
LOC_Os08g31700
LOC_Os03g11350
LOC_Os03g56234
LOC_Os09g28900
LOC_Os02g45540
LOC_Os11g34950
LOC_Os10g21670
LOC_Os06g06400
LOC_Os05g24580
LOC_Os05g50270
LOC_Os07g08060
LOC_Os10g36180
LOC_Os08g39730
LOC_Os07g28820
LOC_Os03g06930
LOC_Os03g27080
LOC_Os10g37670
LOC_Os03g22040
LOC_Os03g17740
LOC_Os08g16559
LOC_Os06g14450
LOC_Os10g05180
LOC_Os04g52400
LOC_Os05g26840
LOC_Os05g47650
LOC_Os03g05520
LOC_Os01g50280
LOC_Os01g70160
LOC_Os04g12560
LOC_Os06g02940
LOC_Os06g04920
LOC_Os02g36840
LOC_Os04g32600
LOC_Os01g08550
LOC_Os02g43030
LOC_Os03g13050
LOC_Os01g31690
LOC_Os08g40630
LOC_Os01g66250
LOC_Os02g30450
LOC_Os06g29804
LOC_Os05g45860
LOC_Os04g40030
LOC_Os05g37130
LOC_Os04g57900
LOC_Os03g21820
LOC_Os05g28830
LOC_Os11g44380
LOC_Os03g07620
LOC_Os01g40140
LOC_Os02g08070
LOC_Os09g12290
LOC_Os05g25620
LOC_Os09g38920
LOC_Os03g20600
LOC_Os01g08220
LOC_Os09g29239
LOC_Os01g68610
LOC_Os01g07120
LOC_Os11g02730
LOC_Os08g01830
LOC_Os02g09390
LOC_Os02g10230
LOC_Os02g22480
LOC_Os01g40550
LOC_Os02g51140
LOC_Os06g02850
LOC_Os06g02680
LOC_Os10g30090
LOC_Os01g19400
LOC_Os01g58740
LOC_Os12g12470
LOC_Os01g74200
LOC_Os01g37090
LOC_Os11g42490
LOC_Os05g06940
LOC_Os06g34360
LOC_Os01g01390
LOC_Os06g12210
LOC_Os06g43430
LOC_Os10g03560
LOC_Os05g18670
LOC_Os04g19740
LOC_Os05g41490
LOC_Os10g41190
LOC_Os06g15170
LOC_Os06g15020
LOC_Os02g54730
LOC_Os06g21980
LOC_Os12g03150
LOC_Os01g18670
LOC_Os07g24830
LOC_Os07g24820
LOC_Os02g32250
LOC_Os01g46350
LOC_Os09g15550
LOC_Os07g33440
LOC_Os04g40560
LOC_Os06g33370
LOC_Os04g39780
LOC_Os04g46370
LOC_Os11g02270
LOC_Os12g05120
LOC_Os06g10160
LOC_Os03g49150
LOC_Os09g32020
LOC_Os05g41500
LOC_Os11g14544
LOC_Os07g06090
LOC_Os04g40600
LOC_Os12g10660
LOC_Os02g58150
LOC_Os01g32660
LOC_Os04g41050
LOC_Os05g19380
LOC_Os01g01520
LOC_Os06g47250
LOC_Os02g27400
LOC_Os06g02500
LOC_Os08g32930
LOC_Os03g62500
LOC_Os03g14080
LOC_Os12g06850
LOC_Os06g43910
LOC_Os02g34510
LOC_Os01g60050
LOC_Os07g07974
LOC_Os10g24900
LOC_Os04g53220
LOC_Os02g51810
LOC_Os10g23180
LOC_Os05g03120
LOC_Os06g34880
LOC_Os03g52840
LOC_Os05g01360
LOC_Os01g66150
LOC_Os05g45440
LOC_Os12g02390
LOC_Os01g74590
LOC_Os01g20940
LOC_Os02g37330
LOC_Os09g25550
LOC_Os12g29740
LOC_Os12g06330
LOC_Os05g37250
LOC_Os05g34330
LOC_Os04g37550
LOC_Os08g38900
LOC_Os01g42234
LOC_Os05g32660
LOC_Os02g41760
LOC_Os04g36770
LOC_Os09g39020
LOC_Os09g16510
LOC_Os08g35740
LOC_Os01g74190
LOC_Os02g42740
LOC_Os07g28460
LOC_Os05g39110
LOC_Os06g50100
LOC_Os01g17470
LOC_Os07g02770
LOC_Os02g32590
LOC_Os08g01054
LOC_Os09g33800
LOC_Os05g22614
LOC_Os09g19640
LOC_Os05g30580
LOC_Os08g16810
LOC_Os05g49210
LOC_Os07g48650
LOC_Os07g42310
LOC_Os04g47770
LOC_Os08g33380
LOC_Os12g42220
LOC_Os07g08860
LOC_Os04g24478
LOC_Os04g24319
LOC_Os02g52000
LOC_Os08g01140
LOC_Os10g32990
LOC_Os01g42190
LOC_Os03g22680
LOC_Os04g58640
LOC_Os02g45420
LOC_Os09g27330
LOC_Os05g02520
LOC_Os03g50530
LOC_Os04g29550
LOC_Os11g38850
LOC_Os08g10608
LOC_Os01g73480
LOC_Os05g50810
LOC_Os02g45710
LOC_Os08g44340
LOC_Os01g69900
LOC_Os02g51720
LOC_Os05g03740
LOC_Os04g55180
LOC_Os01g67030
LOC_Os10g40060
LOC_Os01g11160
LOC_Os04g58820
LOC_Os05g40310
LOC_Os06g37500
LOC_Os02g03420
LOC_Os02g33840
LOC_Os04g49940
LOC_Os07g04220
LOC_Os01g41050
LOC_Os03g55320
LOC_Os01g05470
LOC_Os02g43820
LOC_Os10g33250
LOC_Os03g50280
LOC_Os10g20260
LOC_Os07g13490
LOC_Os01g72310
LOC_Os05g45110
LOC_Os08g07050
LOC_Os05g01610
LOC_Os05g51180
LOC_Os07g02440
LOC_Os07g01214
LOC_Os08g29390
LOC_Os05g51130
LOC_Os02g58090
[truncated: 888 more rows]
