# Supplementary material for: A High Temperature-Dependent Mitochondrial Lipase EXTRA GLUME1 Promotes Floral Phenotypic Robustness against Temperature Fluctuation in Rice (Oryza sativa L.)
Source: PLoS Genet. 2016 Jul 1;12(7):e1006152. doi: 10.1371/journal.pgen.1006152 (PMC4930220; doi:10.1371/journal.pgen.1006152)
Supplement: S5 Table — (XLSX) [file pgen.1006152.s019.xlsx]

## Sheet: Sheet1
	WT			eg1
	G	E	GxE	G	E	GxE
GO:0009266|response to temperature stimulus	LOC_Os01g01150|LOC_Os01g01420|LOC_Os01g04380|LOC_Os01g05800|LOC_Os01g07390|LOC_Os01g08860|LOC_Os01g10680|LOC_Os01g11810|LOC_Os01g12260|LOC_Os01g12530|LOC_Os01g13130|LOC_Os01g13210|LOC_Os01g13260|LOC_Os01g15780|LOC_Os01g15860|LOC_Os01g16090|LOC_Os01g16220|LOC_Os01g16340|LOC_Os01g16414|LOC_Os01g16510|LOC_Os01g18320|LOC_Os01g18860|LOC_Os01g22010|LOC_Os01g31610|LOC_Os01g34790|LOC_Os01g39250|LOC_Os01g…	-	-	LOC_Os01g01150|LOC_Os01g01420|LOC_Os01g04110|LOC_Os01g04380|LOC_Os01g07390|LOC_Os01g08860|LOC_Os01g11810|LOC_Os01g12260|LOC_Os01g13080|LOC_Os01g13130|LOC_Os01g14180|LOC_Os01g15320|LOC_Os01g15780|LOC_Os01g15860|LOC_Os01g16090|LOC_Os01g16220|LOC_Os01g16340|LOC_Os01g16414|LOC_Os01g16510|LOC_Os01g18320|LOC_Os01g18860|LOC_Os01g24690|LOC_Os01g34060|LOC_Os01g39250|LOC_Os01g39290|LOC_Os01g40094|LOC_Os01g…	-	LOC_Os01g05800|LOC_Os01g06580|LOC_Os01g08710|LOC_Os01g13030|LOC_Os01g14010|LOC_Os01g34790|LOC_Os01g37090|LOC_Os01g42294|LOC_Os01g47070|LOC_Os01g47610|LOC_Os01g49440|LOC_Os01g51570|LOC_Os01g56890|LOC_Os01g58730|LOC_Os01g59410|LOC_Os01g60110|LOC_Os01g61720|LOC_Os01g62584|LOC_Os01g64000|LOC_Os01g68940|LOC_Os01g68970|LOC_Os01g70890|LOC_Os01g71474|LOC_Os01g71970|LOC_Os01g73480|LOC_Os02g03294|LOC_Os02g…
GO:0009409|response to cold	LOC_Os01g01150|LOC_Os01g01420|LOC_Os01g05800|LOC_Os01g07390|LOC_Os01g10680|LOC_Os01g11810|LOC_Os01g12260|LOC_Os01g12530|LOC_Os01g13130|LOC_Os01g13210|LOC_Os01g13260|LOC_Os01g15780|LOC_Os01g15860|LOC_Os01g16090|LOC_Os01g16220|LOC_Os01g16340|LOC_Os01g16510|LOC_Os01g18320|LOC_Os01g18860|LOC_Os01g22010|LOC_Os01g31610|LOC_Os01g34790|LOC_Os01g39250|LOC_Os01g39290|LOC_Os01g40094|LOC_Os01g40630|LOC_Os01g…	-	-	LOC_Os01g01150|LOC_Os01g01420|LOC_Os01g04110|LOC_Os01g07390|LOC_Os01g11810|LOC_Os01g12260|LOC_Os01g13080|LOC_Os01g13130|LOC_Os01g14180|LOC_Os01g15320|LOC_Os01g15780|LOC_Os01g15860|LOC_Os01g16090|LOC_Os01g16220|LOC_Os01g16340|LOC_Os01g16510|LOC_Os01g18320|LOC_Os01g18860|LOC_Os01g24690|LOC_Os01g34060|LOC_Os01g39250|LOC_Os01g39290|LOC_Os01g40094|LOC_Os01g40420|LOC_Os01g40670|LOC_Os01g42000|LOC_Os01g…	-	LOC_Os01g05800|LOC_Os01g06580|LOC_Os01g08710|LOC_Os01g13030|LOC_Os01g14010|LOC_Os01g34790|LOC_Os01g37090|LOC_Os01g42294|LOC_Os01g47070|LOC_Os01g47610|LOC_Os01g49440|LOC_Os01g51570|LOC_Os01g56890|LOC_Os01g58730|LOC_Os01g59410|LOC_Os01g60110|LOC_Os01g61720|LOC_Os01g62584|LOC_Os01g64000|LOC_Os01g68970|LOC_Os01g70890|LOC_Os01g71474|LOC_Os01g71970|LOC_Os01g73480|LOC_Os02g03294|LOC_Os02g03960|LOC_Os02g…
GO:0008610|lipid biosynthetic process	LOC_Os01g04260|LOC_Os01g04920|LOC_Os01g05490|LOC_Os01g05670|LOC_Os01g32730|LOC_Os01g50050|LOC_Os01g54900|LOC_Os01g57930|LOC_Os01g62020|LOC_Os01g63060|LOC_Os01g64990|LOC_Os01g67430|LOC_Os01g69080|LOC_Os01g70380|LOC_Os01g74660|LOC_Os02g01920|LOC_Os02g03070|LOC_Os02g03110|LOC_Os02g07720|LOC_Os02g08420|LOC_Os02g09750|LOC_Os02g17780|LOC_Os02g32350|LOC_Os02g35039|LOC_Os02g37470|LOC_Os02g39160|LOC_Os02g…	-	-	LOC_Os01g04260|LOC_Os01g05490|LOC_Os01g05670|LOC_Os01g32730|LOC_Os01g34480|LOC_Os01g54900|LOC_Os01g57930|LOC_Os01g58790|LOC_Os01g62020|LOC_Os01g63260|LOC_Os01g63830|LOC_Os01g64990|LOC_Os01g67430|LOC_Os01g69080|LOC_Os01g70380|LOC_Os01g74660|LOC_Os02g01920|LOC_Os02g03070|LOC_Os02g03110|LOC_Os02g07720|LOC_Os02g32350|LOC_Os02g37470|LOC_Os02g39160|LOC_Os02g39880|LOC_Os02g40870|LOC_Os02g42660|LOC_Os02g…	-	-
GO:0044255|cellular lipid metabolic process	LOC_Os01g01080|LOC_Os01g04260|LOC_Os01g04920|LOC_Os01g05490|LOC_Os01g05670|LOC_Os01g07760|LOC_Os01g08220|LOC_Os01g32730|LOC_Os01g40680|LOC_Os01g47410|LOC_Os01g50050|LOC_Os01g54900|LOC_Os01g55650|LOC_Os01g57930|LOC_Os01g63060|LOC_Os01g64990|LOC_Os01g67430|LOC_Os01g69080|LOC_Os01g70380|LOC_Os02g01920|LOC_Os02g03070|LOC_Os02g03110|LOC_Os02g07720|LOC_Os02g09750|LOC_Os02g13840|LOC_Os02g17390|LOC_Os02g…	-	-	LOC_Os01g04260|LOC_Os01g05490|LOC_Os01g05670|LOC_Os01g11150|LOC_Os01g24680|LOC_Os01g32730|LOC_Os01g40680|LOC_Os01g47410|LOC_Os01g54900|LOC_Os01g55650|LOC_Os01g57930|LOC_Os01g58380|LOC_Os01g58790|LOC_Os01g63830|LOC_Os01g64990|LOC_Os01g67430|LOC_Os01g69080|LOC_Os01g70380|LOC_Os02g01920|LOC_Os02g03070|LOC_Os02g03110|LOC_Os02g07720|LOC_Os02g13840|LOC_Os02g17390|LOC_Os02g17650|LOC_Os02g32350|LOC_Os02g…	-	-
GO:0042578|phosphoric ester hydrolase activity	LOC_Os01g01120|LOC_Os01g05800|LOC_Os01g07760|LOC_Os01g09540|LOC_Os01g20940|LOC_Os01g27880|LOC_Os01g29469|LOC_Os01g34670|LOC_Os01g40094|LOC_Os01g41660|LOC_Os01g53710|LOC_Os01g56880|LOC_Os01g61640|LOC_Os01g63820|LOC_Os01g64660|LOC_Os02g07350|LOC_Os02g07730|LOC_Os02g08364|LOC_Os02g12290|LOC_Os02g12580|LOC_Os02g27220|LOC_Os02g35910|LOC_Os02g37950|LOC_Os02g38804|LOC_Os02g42600|LOC_Os02g46080|LOC_Os02g…	-	-	LOC_Os01g01120|LOC_Os01g27880|LOC_Os01g29469|LOC_Os01g34670|LOC_Os01g40094|LOC_Os01g41660|LOC_Os01g53710|LOC_Os01g63820|LOC_Os01g64660|LOC_Os02g07350|LOC_Os02g07730|LOC_Os02g12580|LOC_Os02g13100|LOC_Os02g13290|LOC_Os02g27220|LOC_Os02g37950|LOC_Os02g38804|LOC_Os02g42600|LOC_Os02g46080|LOC_Os02g46490|LOC_Os02g48840|LOC_Os02g53160|LOC_Os02g55150|LOC_Os02g56170|LOC_Os03g01770|LOC_Os03g04430|LOC_Os03g…	-	LOC_Os01g05800|LOC_Os01g07090|LOC_Os01g07760|LOC_Os01g08780|LOC_Os01g20940|LOC_Os01g24470|LOC_Os01g55310|LOC_Os01g56880|LOC_Os02g08364|LOC_Os02g12290|LOC_Os02g35910|LOC_Os02g44230|LOC_Os02g51680|LOC_Os02g55560|LOC_Os03g10950|LOC_Os03g16050|LOC_Os03g55320|LOC_Os03g62270|LOC_Os04g32320|LOC_Os04g33530|LOC_Os04g37660|LOC_Os04g37904|LOC_Os04g39610|LOC_Os05g03610|LOC_Os06g48300|LOC_Os07g15680|LOC_Os08g…
GO:0003006|developmental process involved in reproduction	LOC_Os01g03650|LOC_Os01g07500|LOC_Os01g07940|LOC_Os01g08200|LOC_Os01g08970|LOC_Os01g09000|LOC_Os01g10110|LOC_Os01g27150|LOC_Os01g31610|LOC_Os01g32750|LOC_Os01g34614|LOC_Os01g42260|LOC_Os01g44069|LOC_Os01g45760|LOC_Os01g51300|LOC_Os01g55520|LOC_Os01g65090|LOC_Os01g68870|LOC_Os01g72020|LOC_Os01g72790|LOC_Os02g03060|LOC_Os02g05700|LOC_Os02g07120|LOC_Os02g07310|LOC_Os02g11890|LOC_Os02g14090|LOC_Os02g…	-	LOC_Os01g48410|LOC_Os01g57240|LOC_Os02g07490|LOC_Os02g10260|LOC_Os02g32950|LOC_Os02g34940|LOC_Os02g45770|LOC_Os02g52340|LOC_Os03g21490|LOC_Os03g43930|LOC_Os03g49510|LOC_Os04g01740|LOC_Os04g33490|LOC_Os04g45900|LOC_Os04g49150|LOC_Os04g51000|LOC_Os04g51180|LOC_Os05g08970|LOC_Os05g28210|LOC_Os05g34940|LOC_Os06g11330|LOC_Os06g41750|LOC_Os06g49840|LOC_Os07g36460|LOC_Os07g41240|LOC_Os07g49400|LOC_Os08g…	LOC_Os01g03650|LOC_Os01g04950|LOC_Os01g07940|LOC_Os01g08200|LOC_Os01g10110|LOC_Os01g15020|LOC_Os01g23740|LOC_Os01g32750|LOC_Os01g34614|LOC_Os01g42260|LOC_Os01g45760|LOC_Os01g48410|LOC_Os01g51300|LOC_Os01g55520|LOC_Os01g57240|LOC_Os01g62900|LOC_Os01g67630|LOC_Os01g72020|LOC_Os01g72790|LOC_Os02g03060|LOC_Os02g05700|LOC_Os02g06910|LOC_Os02g07120|LOC_Os02g07310|LOC_Os02g07490|LOC_Os02g10260|LOC_Os02g…	-	-
GO:0048856|anatomical structure development	LOC_Os01g07500|LOC_Os01g07940|LOC_Os01g09000|LOC_Os01g10110|LOC_Os01g42260|LOC_Os01g45760|LOC_Os01g49710|LOC_Os01g51300|LOC_Os01g55520|LOC_Os01g62040|LOC_Os01g64280|LOC_Os01g68870|LOC_Os01g72020|LOC_Os01g72790|LOC_Os02g05700|LOC_Os02g07310|LOC_Os02g08370|LOC_Os02g14190|LOC_Os02g15950|LOC_Os02g16670|LOC_Os02g22090|LOC_Os02g22140|LOC_Os02g24430|LOC_Os02g34560|LOC_Os02g36924|LOC_Os02g37000|LOC_Os02g…	-	LOC_Os01g47050|LOC_Os01g48410|LOC_Os02g02170|LOC_Os02g02190|LOC_Os02g07490|LOC_Os02g32950|LOC_Os02g34940|LOC_Os02g40860|LOC_Os02g45770|LOC_Os02g51860|LOC_Os02g52340|LOC_Os03g12660|LOC_Os03g43930|LOC_Os03g49510|LOC_Os03g50880|LOC_Os04g01740|LOC_Os04g33490|LOC_Os04g45900|LOC_Os04g49150|LOC_Os04g51000|LOC_Os05g28210|LOC_Os05g34940|LOC_Os05g49290|LOC_Os06g11330|LOC_Os06g41750|LOC_Os06g49840|LOC_Os07g…	LOC_Os01g07940|LOC_Os01g10110|LOC_Os01g23740|LOC_Os01g42260|LOC_Os01g45760|LOC_Os01g47050|LOC_Os01g48410|LOC_Os01g49710|LOC_Os01g49720|LOC_Os01g51300|LOC_Os01g55520|LOC_Os01g62900|LOC_Os01g72020|LOC_Os01g72790|LOC_Os02g05700|LOC_Os02g06910|LOC_Os02g07310|LOC_Os02g07490|LOC_Os02g08370|LOC_Os02g14190|LOC_Os02g15340|LOC_Os02g15950|LOC_Os02g16670|LOC_Os02g17240|LOC_Os02g22090|LOC_Os02g24430|LOC_Os02g…	-	-
GO:0022414|reproductive process	LOC_Os01g03650|LOC_Os01g07500|LOC_Os01g07940|LOC_Os01g08200|LOC_Os01g08970|LOC_Os01g09000|LOC_Os01g10110|LOC_Os01g12420|LOC_Os01g27150|LOC_Os01g31610|LOC_Os01g32750|LOC_Os01g34614|LOC_Os01g38980|LOC_Os01g42260|LOC_Os01g44069|LOC_Os01g45760|LOC_Os01g51300|LOC_Os01g53920|LOC_Os01g55520|LOC_Os01g65090|LOC_Os01g66610|LOC_Os01g68870|LOC_Os01g72020|LOC_Os01g72790|LOC_Os02g03060|LOC_Os02g05700|LOC_Os02g…	-	LOC_Os01g48410|LOC_Os01g57240|LOC_Os02g07490|LOC_Os02g10260|LOC_Os02g32950|LOC_Os02g34940|LOC_Os02g45770|LOC_Os02g52340|LOC_Os03g16690|LOC_Os03g21490|LOC_Os03g22120|LOC_Os03g43930|LOC_Os03g49510|LOC_Os04g01740|LOC_Os04g33490|LOC_Os04g34250|LOC_Os04g42140|LOC_Os04g45040|LOC_Os04g45900|LOC_Os04g49150|LOC_Os04g51000|LOC_Os04g51180|LOC_Os05g08970|LOC_Os05g28210|LOC_Os05g34940|LOC_Os06g11330|LOC_Os06g…	LOC_Os01g03650|LOC_Os01g04950|LOC_Os01g07940|LOC_Os01g08200|LOC_Os01g10110|LOC_Os01g12420|LOC_Os01g15020|LOC_Os01g23740|LOC_Os01g32750|LOC_Os01g34614|LOC_Os01g38980|LOC_Os01g42260|LOC_Os01g45520|LOC_Os01g45760|LOC_Os01g48040|LOC_Os01g48410|LOC_Os01g51300|LOC_Os01g55520|LOC_Os01g57240|LOC_Os01g62900|LOC_Os01g66610|LOC_Os01g67630|LOC_Os01g72020|LOC_Os01g72790|LOC_Os02g03030|LOC_Os02g03060|LOC_Os02g…	-	-
GO:0009791|post-embryonic development	LOC_Os01g07500|LOC_Os01g10110|LOC_Os01g42260|LOC_Os01g45760|LOC_Os01g49710|LOC_Os01g51300|LOC_Os01g69130|LOC_Os01g70380|LOC_Os01g72790|LOC_Os02g05700|LOC_Os02g22090|LOC_Os02g24430|LOC_Os02g36924|LOC_Os02g37000|LOC_Os02g37920|LOC_Os02g38920|LOC_Os02g48290|LOC_Os02g51150|LOC_Os02g57040|LOC_Os03g05310|LOC_Os03g06120|LOC_Os03g09280|LOC_Os03g10800|LOC_Os03g11600|LOC_Os03g11614|LOC_Os03g15650|LOC_Os03g…	-	LOC_Os02g02170|LOC_Os02g02190|LOC_Os02g32950|LOC_Os02g34940|LOC_Os02g45770|LOC_Os02g52340|LOC_Os03g49510|LOC_Os03g50880|LOC_Os04g01740|LOC_Os04g39430|LOC_Os04g45900|LOC_Os04g51000|LOC_Os04g51180|LOC_Os05g28210|LOC_Os05g34940|LOC_Os06g49840|LOC_Os07g43980|LOC_Os08g05840|LOC_Os08g41950|LOC_Os09g32948	LOC_Os01g10110|LOC_Os01g42260|LOC_Os01g45760|LOC_Os01g49710|LOC_Os01g49720|LOC_Os01g51300|LOC_Os01g69130|LOC_Os01g70380|LOC_Os01g72790|LOC_Os02g05700|LOC_Os02g06910|LOC_Os02g22090|LOC_Os02g24430|LOC_Os02g34940|LOC_Os02g37000|LOC_Os02g37920|LOC_Os02g38920|LOC_Os02g48290|LOC_Os02g57040|LOC_Os03g05310|LOC_Os03g33650|LOC_Os03g43390|LOC_Os03g46650|LOC_Os03g49510|LOC_Os03g50880|LOC_Os03g54160|LOC_Os03g…	-	-
GO:0030312|external encapsulating structure	LOC_Os01g03950|LOC_Os01g05490|LOC_Os01g07910|LOC_Os01g09320|LOC_Os01g11710|LOC_Os01g13320|LOC_Os01g14950|LOC_Os01g15039|LOC_Os01g15830|LOC_Os01g18860|LOC_Os01g19470|LOC_Os01g22010|LOC_Os01g33090|LOC_Os01g40570|LOC_Os01g46070|LOC_Os01g51020|LOC_Os01g52490|LOC_Os01g53750|LOC_Os01g54620|LOC_Os01g55540|LOC_Os01g56320|LOC_Os01g56880|LOC_Os01g56930|LOC_Os01g59930|LOC_Os01g65260|LOC_Os01g65460|LOC_Os01g…	-	-	LOC_Os01g03530|LOC_Os01g03620|LOC_Os01g05490|LOC_Os01g07910|LOC_Os01g09320|LOC_Os01g11710|LOC_Os01g13320|LOC_Os01g14650|LOC_Os01g14660|LOC_Os01g14950|LOC_Os01g15039|LOC_Os01g15830|LOC_Os01g18860|LOC_Os01g23740|LOC_Os01g24680|LOC_Os01g24690|LOC_Os01g33090|LOC_Os01g41550|LOC_Os01g46070|LOC_Os01g51020|LOC_Os01g52490|LOC_Os01g52500|LOC_Os01g54620|LOC_Os01g55540|LOC_Os01g60770|LOC_Os01g65260|LOC_Os01g…	LOC_Os01g03620|LOC_Os01g14650|LOC_Os01g51020|LOC_Os01g54620|LOC_Os01g62260|LOC_Os01g62420|LOC_Os01g71340|LOC_Os02g39330|LOC_Os02g46910|LOC_Os02g53860|LOC_Os03g08790|LOC_Os03g15690|LOC_Os03g22880|LOC_Os03g31510|LOC_Os03g63760|LOC_Os04g32950|LOC_Os04g33740|LOC_Os04g39020|LOC_Os04g41680|LOC_Os04g49410|LOC_Os05g08840|LOC_Os05g33400|LOC_Os05g33410|LOC_Os05g41610|LOC_Os05g41640|LOC_Os05g49890|LOC_Os06g…	LOC_Os01g16770|LOC_Os01g18400|LOC_Os01g32364|LOC_Os01g40570|LOC_Os01g44340|LOC_Os01g51570|LOC_Os01g52190|LOC_Os01g53750|LOC_Os01g56320|LOC_Os01g56880|LOC_Os01g56930|LOC_Os01g58730|LOC_Os01g71474|LOC_Os02g01590|LOC_Os02g04670|LOC_Os02g07870|LOC_Os02g16800|LOC_Os02g27760|LOC_Os02g33110|LOC_Os02g44106|LOC_Os02g53910|LOC_Os03g13070|LOC_Os03g13570|LOC_Os03g18860|LOC_Os03g20420|LOC_Os03g21820|LOC_Os03g…
GO:0007275|multicellular organismal development	LOC_Os01g03190|LOC_Os01g03464|LOC_Os01g11550|LOC_Os01g13190|LOC_Os01g16414|LOC_Os01g33040|LOC_Os01g55040|LOC_Os01g55100|LOC_Os01g55640|LOC_Os01g57110|LOC_Os01g60270|LOC_Os01g63510|LOC_Os01g66500|LOC_Os01g66890|LOC_Os01g70100|LOC_Os01g70380|LOC_Os01g73460|LOC_Os02g02470|LOC_Os02g02530|LOC_Os02g03060|LOC_Os02g03860|LOC_Os02g07870|LOC_Os02g19140|LOC_Os02g37920|LOC_Os02g38040|LOC_Os02g38340|LOC_Os02g…	-	-	LOC_Os01g03464|LOC_Os01g13190|LOC_Os01g16414|LOC_Os01g23740|LOC_Os01g33040|LOC_Os01g55640|LOC_Os01g60270|LOC_Os01g62310|LOC_Os01g66500|LOC_Os01g70100|LOC_Os01g70380|LOC_Os01g73460|LOC_Os02g02530|LOC_Os02g03060|LOC_Os02g07490|LOC_Os02g19140|LOC_Os02g37920|LOC_Os02g38340|LOC_Os02g53680|LOC_Os02g56000|LOC_Os03g01850|LOC_Os03g02680|LOC_Os03g24040|LOC_Os03g31880|LOC_Os03g43390|LOC_Os03g49510|LOC_Os03g…	-	LOC_Os01g03190|LOC_Os01g03270|LOC_Os01g03300|LOC_Os01g11550|LOC_Os01g55040|LOC_Os01g57110|LOC_Os02g01240|LOC_Os02g02470|LOC_Os02g07870|LOC_Os02g38040|LOC_Os02g45770|LOC_Os03g02970|LOC_Os03g05470|LOC_Os03g11600|LOC_Os03g11614|LOC_Os03g57190|LOC_Os05g34940|LOC_Os06g07630|LOC_Os07g28460|LOC_Os08g04280|LOC_Os08g41950|LOC_Os08g42600|LOC_Os08g44530|LOC_Os09g25100|LOC_Os09g32948|LOC_Os09g33450|LOC_Os10g…
GO:0032501|multicellular organismal process	LOC_Os01g01150|LOC_Os01g01369|LOC_Os01g03190|LOC_Os01g03464|LOC_Os01g05800|LOC_Os01g07390|LOC_Os01g07500|LOC_Os01g07760|LOC_Os01g10680|LOC_Os01g11550|LOC_Os01g11810|LOC_Os01g12530|LOC_Os01g13130|LOC_Os01g13190|LOC_Os01g13210|LOC_Os01g13260|LOC_Os01g15780|LOC_Os01g16090|LOC_Os01g16220|LOC_Os01g16240|LOC_Os01g16340|LOC_Os01g16414|LOC_Os01g16510|LOC_Os01g17190|LOC_Os01g18320|LOC_Os01g18670|LOC_Os01g…	-	-	LOC_Os01g01150|LOC_Os01g03464|LOC_Os01g04110|LOC_Os01g07390|LOC_Os01g11810|LOC_Os01g13080|LOC_Os01g13130|LOC_Os01g13190|LOC_Os01g14180|LOC_Os01g15320|LOC_Os01g15780|LOC_Os01g16090|LOC_Os01g16220|LOC_Os01g16240|LOC_Os01g16340|LOC_Os01g16414|LOC_Os01g16510|LOC_Os01g17190|LOC_Os01g18320|LOC_Os01g23740|LOC_Os01g33040|LOC_Os01g34060|LOC_Os01g39250|LOC_Os01g39290|LOC_Os01g40420|LOC_Os01g40670|LOC_Os01g…	-	LOC_Os01g01369|LOC_Os01g03190|LOC_Os01g03270|LOC_Os01g03300|LOC_Os01g05800|LOC_Os01g06580|LOC_Os01g07760|LOC_Os01g08710|LOC_Os01g11550|LOC_Os01g13030|LOC_Os01g14010|LOC_Os01g18670|LOC_Os01g34790|LOC_Os01g37090|LOC_Os01g42294|LOC_Os01g47610|LOC_Os01g49440|LOC_Os01g55040|LOC_Os01g56890|LOC_Os01g57110|LOC_Os01g59410|LOC_Os01g60110|LOC_Os01g61720|LOC_Os01g62584|LOC_Os01g66250|LOC_Os01g68970|LOC_Os01g…
GO:0032502|developmental process	LOC_Os01g03190|LOC_Os01g03464|LOC_Os01g03650|LOC_Os01g07500|LOC_Os01g07940|LOC_Os01g08200|LOC_Os01g08970|LOC_Os01g09000|LOC_Os01g10110|LOC_Os01g10840|LOC_Os01g10900|LOC_Os01g11550|LOC_Os01g13190|LOC_Os01g14860|LOC_Os01g15480|LOC_Os01g16090|LOC_Os01g16414|LOC_Os01g18670|LOC_Os01g27150|LOC_Os01g31610|LOC_Os01g32750|LOC_Os01g33040|LOC_Os01g34614|LOC_Os01g39310|LOC_Os01g40630|LOC_Os01g42260|LOC_Os01g…	-	LOC_Os01g47050|LOC_Os01g48410|LOC_Os01g57240|LOC_Os01g62060|LOC_Os01g70260|LOC_Os02g02170|LOC_Os02g02190|LOC_Os02g07490|LOC_Os02g10260|LOC_Os02g32950|LOC_Os02g34940|LOC_Os02g40860|LOC_Os02g42650|LOC_Os02g45770|LOC_Os02g51860|LOC_Os02g52340|LOC_Os03g07250|LOC_Os03g11720|LOC_Os03g12660|LOC_Os03g16010|LOC_Os03g21490|LOC_Os03g43930|LOC_Os03g45420|LOC_Os03g46750|LOC_Os03g49510|LOC_Os03g50880|LOC_Os03g…	LOC_Os01g03464|LOC_Os01g03530|LOC_Os01g03620|LOC_Os01g03650|LOC_Os01g04950|LOC_Os01g07940|LOC_Os01g08200|LOC_Os01g10110|LOC_Os01g10840|LOC_Os01g10900|LOC_Os01g13190|LOC_Os01g14860|LOC_Os01g15020|LOC_Os01g15480|LOC_Os01g16090|LOC_Os01g16414|LOC_Os01g23740|LOC_Os01g32750|LOC_Os01g33040|LOC_Os01g34614|LOC_Os01g42260|LOC_Os01g43440|LOC_Os01g43710|LOC_Os01g45760|LOC_Os01g47050|LOC_Os01g48280|LOC_Os01g…	-	LOC_Os01g03190|LOC_Os01g03270|LOC_Os01g03300|LOC_Os01g09620|LOC_Os01g11550|LOC_Os01g16770|LOC_Os01g18670|LOC_Os01g19150|LOC_Os01g40480|LOC_Os01g42800|LOC_Os01g55040|LOC_Os01g57110|LOC_Os01g64000|LOC_Os01g68000|LOC_Os01g68870|LOC_Os01g71310|LOC_Os02g01240|LOC_Os02g02470|LOC_Os02g02820|LOC_Os02g05610|LOC_Os02g07870|LOC_Os02g17520|LOC_Os02g22140|LOC_Os02g25020|LOC_Os02g35140|LOC_Os02g38040|LOC_Os02g…
