# Supplementary material for: A High Temperature-Dependent Mitochondrial Lipase EXTRA GLUME1 Promotes Floral Phenotypic Robustness against Temperature Fluctuation in Rice (Oryza sativa L.)
Source: PLoS Genet. 2016 Jul 1;12(7):e1006152. doi: 10.1371/journal.pgen.1006152 (PMC4930220; doi:10.1371/journal.pgen.1006152)
Supplement: S6 Table — (XLSX) [file pgen.1006152.s020.xlsx]

## Sheet: Sheet1
	Table S6. Sucellular localization prediction of EG1 and its homologs with five softwares online.
	Protein	TargetP	MitoProt II - v1.101	iPSORT	ProtComp 9.0	WoLF PSORT
	LOC_Os11g19340	chlo	0.6556	chlo	chlo/cyto/mito	chlo
	Bradi4g20220	chlo	0.7444	chlo	chlo/mito	chlo/mito
	GRMZM2G117627_T01	chlo	0.3005	chlo	chlo/cyto/mito	chlo
	Sobic.005G111400	chlo	0.1443	chlo	chlo/mito/cyto	chlo
	LOC_Os11g19290	chlo	0.6563	mito	chlo/mito	chlo
	Bradi4g20230	chlo/mito	0.9662	mito	chlo/mito	chlo/mito/cyto_mito
	Sobic.007G187000	other	0.0051	other	chlo/mito	chlo/nucl/cyto
	28424.t000001(Rc)	chlo/other	0.4955	chlo	chlo/mito	chlo/cyto
	AtDGL(At1g05800)	chlo	0.6123	mito	chlo/mito	chlo
	At2g31690	chlo/mito	0.625	chlo	chlo	chlo/chlo_mito/mito
	Medtr7g006400	chlo	0.1817	chlo	chlo/mito	nucl/cyto
	Glyma.08G362700	chlo	0.4744	mito	chlo/mito	chlo/nucl/chlo_mito
	Glyma.18G299300	chlo	0.0106	chlo	chlo/mito	chlo/chlo_mito/nucl
	GRMZM5G812425_T01	chlo/mito	0.9965	mito	chlo/mito	chlo
	GRMZM2G406951_T01	chlo/mito	0.967	mito	chlo/mito	chlo
	Bradi2g57760	other/chlo	0.3794	chlo	chlo/mito	chlo
	EG1 (LOC_Os01g67430)	mito	0.8937	mito	chlo/mito	chlo
	LOC_Os01g67450	chlo	0.1438	chlo	chlo/mito	chlo
	LOC_Os02g42170	mito/other	0.0536	other	chlo/mito	cyto/chlo/E.R/mito
	Sobic.003G390900	mito/other	0.0343	other	chlo/mito/cyto	chlo/cyto/pero
	Sobic.003G391000	chlo	0.0585	other	chlo/mito	cyto/chlo/nucl
	AtDLAH(AT1G30370)	mito	0.9999	other	mito	mito/chloo/ nucl
	AtDSEL(AT4G18550)	other	0.0429	other	cyto	cyto/nucl
	AtDAD1(AT2G44810)	other/chlo	0.0626	other	nucl/cyto-nucl	nucl/cyto_nucl/cyto
	mark	chlo: chloroplasts	possibility of mitochondrial localization	chlo: chloroplasts	chlo: chloroplasts	chlo: chloroplasts
		mito: mitochondria		mito: mitochondria	mito: mitochondria	mito: mitochondria
		other:other subcellular organelles but chlo and mito		other:other subcellular organelles but chlo and mito	cyto: cytoplasm	E.R: endoplasmic reticulum
					nucl: nucleus	cyto: cytoplasm
					cyt-nucl: cytoplasm and nucleus	pero: peroxisome
		Yellow labels the consistent predictive results of a protein by using different softwares
