# Supplementary material for: A High Temperature-Dependent Mitochondrial Lipase EXTRA GLUME1 Promotes Floral Phenotypic Robustness against Temperature Fluctuation in Rice (Oryza sativa L.)
Source: PLoS Genet. 2016 Jul 1;12(7):e1006152. doi: 10.1371/journal.pgen.1006152 (PMC4930220; doi:10.1371/journal.pgen.1006152)
Supplement: S8 Table — (XLSX) [file pgen.1006152.s022.xlsx]

## Sheet: Sheet1
		Table S8. Primers for vector constructions.
			Forward primer(5’-3’)	Reverse Primer(5’-3’)
		pBI221-35Spro:EG1-GFP/GFP-EG1	CGCGGATCCATGACGCTCCCGAGGCAATG	CCCAAGCTTTCAGATTAGCCCGAGCGTCTGCACCAAGCC
		pCAMBIA1301-EG1pro:EG1-GFP	GCTCTAGAGAGTACCCCGATTTTATATATTAATG	TCCCCCGGGTCAGATTAGCCCGAGCGTCTGCAC
		TCK-UBIQUITINpro:FLAG-EG1	CCGGAATTCgactacaaggacgacgatgacATGACGCTCCCGAGG	GGACTAGTCTAGATTAGCCCGAGCGTCTGCA
		pET-SUMO-HIS-EG1(full)	CCGGAATTCATGACGCTCCCGAGG	AAAACTGCAGTCAGATTAGCCCGAG
		pET-SUMO-HIS-EG1(Δ45)	CCGGAATTCCGAGGGGCGGCGAGG	AAAACTGCAGTCAGATTAGCCCGAG
		pMAL-DGL	CCGGAATTCtctcgagcacctgcagtgactc	CTAAAATATATTATAATACAACAT
