# Supplementary material for: A High Temperature-Dependent Mitochondrial Lipase EXTRA GLUME1 Promotes Floral Phenotypic Robustness against Temperature Fluctuation in Rice (Oryza sativa L.)
Source: PLoS Genet. 2016 Jul 1;12(7):e1006152. doi: 10.1371/journal.pgen.1006152 (PMC4930220; doi:10.1371/journal.pgen.1006152)
Supplement: S9 Table — (XLSX) [file pgen.1006152.s023.xlsx]

## Sheet: Sheet1
	Table S9. Primers for RT-PCR or RT-QPCR.
		Gene	Forward primer (5’-3’)	Reverse Primer (5’-3’)
	RT-PCR	FLAG-EG1-1	AAGGACGACGATGACAAG	TCAGATTAGCCCGAGCGTCTGCACCAAGCC
		FLAG-EG1-2	AAGGACGACGATGACAAG	CGCGCTGCCCATGCTGTGGCC
		α-TUBULIN	TACCGTGATTGATGAGGTGAGGA	CGGGGCGTAGGAGGAAAGC
	RT-QPCR	EG1	GAGTCTTAACCCACCACTGTCAAGA	CGACCATAAAACCCTCGAATAAA
		OsMADS1	CTACATGGACCATCTGAGCAATGA	AAGAGAGCACGCACGTACTTAG
		OsMADS6	GATGATGGAACAAGTGGAGGAAC	GGCTCTGTAGTTGCTGGTGGA
		OsG1	TACAACACCTTCAGTTAGTTAGC	GAAGCAACCACAGTGAGAA
		α-TUBULIN	GGAAATACATGGCTTGCTGCTT	TCTCTTCGTCTTGATCGTTGCA
